# Supplementary material for: Testing the Neutral Theory of Biodiversity with Human Microbiome Datasets
Source: Sci Rep. 2016 Aug 16;6:31448. doi: 10.1038/srep31448 (PMC4985628; doi:10.1038/srep31448)
Supplement: Supplementary Information [file srep31448-s1.xls]

## Sheet: Supplement materials
Supplementary Tables S1-S4 for Li LW & ZS Ma (2016) Testing the Neutral Theory of Biodiversity with Human Microbiome Datasets Table S1: The detailed information on the comparison of Ewens and Etienne sampling formulae with V1-V3 region data (Supplement to Table 1 in the main text). J: the total number of the reads in the community sample, S: the number of species in the community sample, θ1: the …

## Sheet: Table S1
Table S1: The detailed information on the comparison of Ewens and Etienne sampling formulae with V1-V3 region data
Site	Sample ID	J	S	θ1	Log(L1)	θ2	m	Log(L2)	q-value	p-value	Formula
Anterior_nares	700106547	4888	1118	452.914	-265.034	454.6	0.99645	-265.42	0.7731	0.37927	Ewens
Anterior_nares	700109467	2625	628	261.224	-207.918	261.1	0.999996	-207.92	0.0006562	0.979563	Ewens
Anterior_nares	700105987	1934	272	86.028	-148.505	86.06	0.999997	-148.51	0.0002935	0.986332	Ewens
Anterior_nares	700114706	4312	577	178.868	-338.965	178.7	0.999992	-338.97	0.001742	0.96671	Ewens
Anterior_nares	700114328	1904	712	412.266	-136.954	412.6	0.999902	-136.96	0.01445	0.904316	Ewens
Anterior_nares	700105681	4529	763	262.569	-240.442	262.5	0.999993	-240.44	0.001094	0.973612	Ewens
Anterior_nares	700106411	4408	983	392.339	-274.813	392.7	0.999992	-274.81	0.002017	0.964174	Ewens
Anterior_nares	700037356	3826	830	326.03	-232.662	325.8	0.999993	-232.66	0.001267	0.971611	Ewens
Anterior_nares	700015675	9458	1745	628.53	-456.404	628.4	0.999811	-456.44	0.06715	0.795532	Ewens
Anterior_nares	700016354	5358	1128	435.779	-411.863	435.6	0.999995	-411.86	0.001845	0.965737	Ewens
Anterior_nares	700106489	5239	911	318.42	-244.639	318.1	0.999979	-244.64	0.004422	0.946981	Ewens
Anterior_nares	700111523	5161	1142	453.803	-288.048	454.2	0.999988	-288.05	0.003384	0.953614	Ewens
Anterior_nares	700015454	4622	1199	525.069	-431.232	525.4	0.999995	-431.23	0.001877	0.965447	Ewens
Anterior_nares	700096284	3862	841	331.07	-277.383	331	0.998883	-277.5	0.2284	0.632714	Ewens
Anterior_nares	700102923	5046	797	266.029	-305.956	266	0.999985	-305.96	0.003095	0.955634	Ewens
Anterior_nares	700102260	5133	1098	427.982	-315.297	427.5	0.99998	-315.3	0.00561	0.940295	Ewens
Anterior_nares	700109125	5085	1127	448.255	-353.531	448.3	0.999992	-353.53	0.002308	0.96168	Ewens
Anterior_nares	700114217	3920	936	389.031	-298.75	389	0.999993	-298.75	0.001676	0.967348	Ewens
Anterior_nares	700037810	3535	870	368.375	-226.35	368.8	0.999982	-226.35	0.004036	0.949347	Ewens
Anterior_nares	700038593	4310	952	377.866	-313.21	378	0.99999	-313.21	0.002225	0.962375	Ewens
Anterior_nares	700114611	6152	880	280.887	-402.972	280.9	0.999962	-402.98	0.009546	0.922169	Ewens
Anterior_nares	700016138	17699	2030	591.418	-675.638	591.7	0.999988	-675.64	0.005471	0.941039	Ewens
Anterior_nares	700103275	5895	1055	374.096	-361.95	374.2	0.999995	-361.95	0.001091	0.973651	Ewens
Anterior_nares	700110605	2493	569	230.076	-159.508	230.1	0.999988	-159.51	0.001036	0.974328	Ewens
Anterior_nares	700033033	1998	420	161.948	-200.099	161.9	0.999987	-200.1	0.001636	0.967733	Ewens
Anterior_nares	700023174	4188	707	243.521	-283.58	244	0.999935	-283.59	0.01425	0.904976	Ewens
Anterior_nares	700114803	5633	1098	406.838	-391.602	406.5	0.999992	-391.6	0.002832	0.957558	Ewens
Anterior_nares	700014797	2442	897	511.201	-172.746	510.8	0.999988	-172.75	0.002282	0.9619	Ewens
Anterior_nares	700114272	4177	1049	449.903	-350.555	449.8	0.999993	-350.56	0.001848	0.965713	Ewens
Anterior_nares	700015082	4540	692	227.199	-287.881	227	0.999994	-287.88	0.001335	0.970849	Ewens
Anterior_nares	700113652	3409	672	250.379	-260.475	250.6	0.999988	-260.48	0.002362	0.961234	Ewens
Anterior_nares	700023639	1016	258	111.194	-99.74	111.3	0.999798	-99.75	0.01367	0.906926	Ewens
Anterior_nares	700015007	20366	2672	822.206	-810.596	822.9	0.999819	-Inf	Inf	0	Ewens
Anterior_nares	700105881	4395	909	347.693	-225.613	347.9	0.999993	-225.61	0.001356	0.970627	Ewens
Anterior_nares	700102103	9749	1149	338.281	-354.141	338.4	0.999987	-354.14	0.003001	0.956314	Ewens
Anterior_nares	700114965	2141	428	160.569	-182.399	160.8	0.999978	-182.4	0.002918	0.956922	Ewens
Anterior_nares	700111829	7122	1185	405.491	-458.556	405.6	0.999996	-458.56	0.001294	0.971301	Ewens
Anterior_nares	700015299	4382	950	373.071	-284.318	373.3	0.999995	-284.32	0.001248	0.971819	Ewens
Anterior_nares	700033744	16986	1827	519.195	-807.694	520.2	0.999977	-Inf	Inf	0	Ewens
Anterior_nares	700037190	3960	873	346.101	-256.435	346.6	0.999422	-256.49	0.1114	0.738518	Ewens
Anterior_nares	700114554	5066	578	167.907	-301.52	168.1	0.999977	-301.52	0.004305	0.947684	Ewens
Anterior_nares	700037089	4723	986	379.115	-249.595	379.4	0.999987	-249.6	0.002784	0.957917	Ewens
Anterior_nares	700114488	5288	577	164.742	-298.99	164.6	0.99988	-299	0.01959	0.888692	Ewens
Anterior_nares	700015233	5236	1372	604.823	-335.126	604.6	0.999979	-335.13	0.006846	0.93406	Ewens
Anterior_nares	700114658	11850	802	194.186	-500.569	194.5	0.999749	-500.6	0.06441	0.799651	Ewens
Anterior_nares	700111592	6597	883	273.871	-325.539	274.3	0.999974	-325.54	0.006145	0.937519	Ewens
Anterior_nares	700114755	3104	540	188.688	-218.977	188.6	0.999994	-218.98	0.0009691	0.975166	Ewens
Anterior_nares	700110830	4381	1042	432.096	-293.922	433.3	0.99921	-294.01	0.1697	0.680401	Ewens
Anterior_nares	700037404	2464	543	215.118	-200.527	215.2	0.999989	-200.53	0.001435	0.969785	Ewens
Anterior_nares	700037031	3272	579	204.044	-233.127	203.9	0.99999	-233.13	0.0018	0.966156	Ewens
Anterior_nares	700105569	3760	184	40.379	-172.062	40.36	0.999587	-172.07	0.0255	0.87312	Ewens
Anterior_nares	700024955	3024	465	153.209	-192.29	153.2	0.999973	-192.29	0.002795	0.957835	Ewens
Anterior_nares	700037686	6486	647	178.632	-372.06	178.6	0.99999	-372.06	0.002088	0.963551	Ewens
Anterior_nares	700037138	3632	560	184.785	-251.22	184.5	0.999979	-251.22	0.003658	0.951772	Ewens
Anterior_nares	700114386	3964	811	308.339	-366.112	308	0.999991	-366.11	0.002777	0.957975	Ewens
Anterior_nares	700038343	3060	728	301.844	-196.654	302	0.999992	-196.65	0.001312	0.971109	Ewens
Anterior_nares	700113071	2395	743	368.594	-180.961	368.8	0.999989	-180.96	0.001972	0.964576	Ewens
Anterior_nares	700024907	3761	706	256.404	-251.815	256.6	0.99999	-251.82	0.001921	0.965037	Ewens
Anterior_nares	700024851	5638	873	288.758	-394.977	288.9	0.999989	-394.98	0.00314	0.955312	Ewens
Anterior_nares	700024688	6763	721	204.089	-380.556	203.9	0.999977	-380.56	0.005073	0.94322	Ewens
Anterior_nares	700105370	6290	876	276.364	-327.837	276.4	0.99999	-327.84	0.001987	0.964447	Ewens
Anterior_nares	700024295	5775	365	86.445	-259.513	86.35	0.999977	-259.51	0.002828	0.957593	Ewens
Anterior_nares	700024651	7901	574	142.096	-323.837	141.9	0.999974	-323.84	0.005247	0.942255	Ewens
Anterior_nares	700024804	3404	321	86.744	-203.678	86.65	0.999984	-203.68	0.001823	0.965941	Ewens
Anterior_nares	700024239	3299	345	96.852	-217.837	96.74	0.999984	-217.84	0.002041	0.963965	Ewens
Anterior_nares	700105263	2494	522	200.863	-198.742	201.1	0.999993	-198.74	0.001184	0.972552	Ewens
Anterior_nares	700024592	8437	888	250.188	-423.199	251.3	0.999763	-423.23	0.06792	0.794392	Ewens
Anterior_nares	700024544	1647	560	298.536	-162.935	298.7	0.999981	-162.94	0.00272	0.958405	Ewens
Anterior_nares	700024407	4139	367	97.062	-224.513	97.21	0.999956	-224.52	0.00532	0.941856	Ewens
Anterior_nares	700023972	3134	503	169.07	-224.984	169.2	0.999995	-224.98	0.000948	0.975437	Ewens
Anterior_nares	700106805	6950	1112	373.508	-340.645	373.7	0.999993	-340.65	0.001781	0.966339	Ewens
Anterior_nares	700023877	6243	868	273.64	-358.7	273.4	0.999898	-358.71	0.02316	0.879044	Ewens
Anterior_nares	700037538	5996	908	297.307	-301.773	297	0.999979	-301.78	0.004339	0.947482	Ewens
Anterior_nares	700024085	8952	1037	303.205	-399.432	302.9	0.999991	-399.43	0.002958	0.956627	Ewens
Anterior_nares	700024497	12074	1415	415.706	-635.602	415.6	0.999991	-635.6	0.003851	0.950521	Ewens
Anterior_nares	700023924	8040	838	235.225	-361.377	235.3	0.999975	-361.38	0.005196	0.942537	Ewens
Anterior_nares	700023452	4729	858	306.296	-257.084	306.3	0.999991	-257.08	0.001613	0.967962	Ewens
Anterior_nares	700103445	3101	591	216.29	-179.311	216	0.99999	-179.31	0.001861	0.965588	Ewens
Anterior_nares	700023556	4378	715	242.408	-289.791	242.1	0.999991	-289.79	0.002301	0.961743	Ewens
Anterior_nares	700114120	5638	897	300.453	-318.031	300.5	0.99999	-318.03	0.002033	0.964036	Ewens
Anterior_nares	700023242	5748	731	221.885	-319.909	221.7	0.999994	-319.91	0.001439	0.969742	Ewens
Anterior_nares	700103668	5690	223	46.134	-186.351	46.24	0.999954	-186.35	0.003306	0.95415	Ewens
Anterior_nares	700023395	519	90	31.193	-61.004	31.22	0.999977	-61	0.000653	0.979613	Ewens
Anterior_nares	700023074	6185	918	297.872	-392.141	297.6	0.99999	-392.14	0.003286	0.954285	Ewens
Anterior_nares	700038010	12451	1419	412.319	-612.23	413.1	0.999976	-612.24	0.01119	0.915743	Ewens
Anterior_nares	700021682	8352	1094	336.284	-391.024	335.9	0.999991	-391.03	0.003174	0.955074	Ewens
Anterior_nares	700105833	3835	519	161.642	-244.138	161.7	0.999995	-244.14	0.0007584	0.97803	Ewens
Anterior_nares	700038498	3902	514	158.261	-250.834	158	0.999979	-250.84	0.003553	0.952472	Ewens
Anterior_nares	700024448	4804	1148	477.447	-305.497	477.8	0.999976	-305.5	0.006321	0.936632	Ewens
Anterior_nares	700114015	5447	782	249.983	-264.859	250.1	0.99999	-264.86	0.001766	0.966479	Ewens
Anterior_nares	700106061	2209	164	40.768	-114.845	40.73	0.999926	-114.85	0.002407	0.960872	Ewens
Anterior_nares	700106118	8940	411	88.825	-253.99	89.05	0.999855	-254	0.01243	0.911228	Ewens
Anterior_nares	700111044	5510	1101	413.377	-324.584	413.6	0.999993	-324.58	0.001759	0.966551	Ewens
Anterior_nares	700114860	4198	555	171.163	-249.193	171.4	0.999974	-249.2	0.004239	0.94809	Ewens
Anterior_nares	700110371	1978	571	268.654	-191.46	269	0.999988	-191.46	0.002267	0.962024	Ewens
Anterior_nares	700105149	4687	674	215.585	-244.295	215.4	0.999989	-244.3	0.002089	0.963544	Ewens
Anterior_nares	700110719	4132	803	296.989	-297.77	297.3	0.999992	-297.77	0.002005	0.964289	Ewens
Anterior_nares	700111457	4766	995	382.583	-388.186	382.1	0.999993	-388.19	0.00292	0.956907	Ewens
Anterior_nares	700109401	2754	465	160.097	-203.169	160	0.999993	-203.17	0.001038	0.974297	Ewens
Anterior_nares	700038955	4103	818	306.681	-245.389	306.7	0.999991	-245.39	0.001528	0.968822	Ewens
Anterior_nares	700110662	1713	491	229.808	-181.562	229.6	0.999995	-181.56	0.0008178	0.977186	Ewens
Anterior_nares	700114167	3584	458	139.22	-280.693	139.3	0.99996	-280.7	0.006278	0.936849	Ewens
Anterior_nares	700106338	3859	547	173.818	-218.074	174.2	0.999879	-218.08	0.01823	0.892611	Ewens
Anterior_nares	700110173	4718	471	130.027	-348.763	130.2	0.999851	-348.78	0.0286	0.865711	Ewens
Anterior_nares	700099460	2840	697	294.548	-190.81	294.7	0.999992	-190.81	0.001302	0.97122	Ewens
Anterior_nares	700110239	3378	778	316.38	-298.521	316.5	0.999877	-298.54	0.02844	0.866077	Ewens
Anterior_nares	700110005	2477	531	207.081	-183.981	207.1	0.999995	-183.98	0.0005801	0.980785	Ewens
Anterior_nares	700096065	4287	1041	437.188	-272.102	437.2	0.999997	-272.1	0.000602	0.980426	Ewens
Anterior_nares	700095974	3635	754	288.82	-223.133	289.1	0.999483	-223.17	0.07967	0.77775	Ewens
Anterior_nares	700096586	3556	343	93.46	-212.009	93.36	0.999984	-212.01	0.00195	0.964779	Ewens
Anterior_nares	700033148	14135	1939	608.002	-696.239	608.3	0.999988	-696.24	0.005784	0.93938	Ewens
Anterior_nares	700033490	18363	582	114.357	-560.679	114.6	0.999958	-560.68	0.01161	0.914186	Ewens
Anterior_nares	700101656	3240	462	147.157	-241.108	147.2	0.999995	-241.11	0.0008031	0.977392	Ewens
Anterior_nares	700016920	2144	452	174.59	-146.275	174.7	0.99999	-146.28	0.001075	0.973842	Ewens
Anterior_nares	700102603	4456	617	194.103	-381.332	193.9	0.999992	-381.33	0.002032	0.964046	Ewens
Anterior_nares	700016662	17028	2452	785.347	-721.96	784.9	0.999818	-722.01	0.1001	0.751704	Ewens
Anterior_nares	700016313	7491	1716	695.958	-485.53	695.9	0.999995	-485.53	0.001825	0.96592	Ewens
Anterior_nares	700015756	4875	1073	425.066	-376.415	425	0.999993	-376.42	0.001813	0.966034	Ewens
Anterior_nares	700016050	18698	2024	576.599	-630.582	576.5	0.999987	-630.58	0.004919	0.944088	Ewens
Anterior_nares	700016140	2738	1008	575.675	-171.077	576	0.999996	-171.08	0.0009398	0.975544	Ewens
Anterior_nares	700100245	4271	709	242.246	-315.404	242.4	0.99998	-315.41	0.004105	0.948913	Ewens
Anterior_nares	700015167	9051	1196	369.016	-524.629	369.3	0.999983	-524.63	0.005986	0.93833	Ewens
Anterior_nares	700098285	1709	511	246.543	-160.074	246.7	0.99998	-160.08	0.002388	0.961024	Ewens
Anterior_nares	700014923	1442	90	21.118	-94.49	21.11	0.999991	-94.49	0.0003305	0.985496	Ewens
Anterior_nares	700098377	1436	207	66.128	-127.574	66.19	0.999993	-127.57	0.0005218	0.981775	Ewens
Anterior_nares	700014767	2723	88	17.268	-109.234	17.24	0.999842	-109.24	0.005755	0.939529	Ewens
Anterior_nares	700099608	3959	868	343.035	-224.066	343.4	0.999992	-224.07	0.001937	0.964893	Ewens
Anterior_nares	700095428	5978	958	321.988	-315.6	321.6	0.99998	-315.6	0.004849	0.944484	Ewens
Anterior_nares	700014527	4608	961	369.285	-306.783	369.4	0.99999	-306.78	0.002351	0.961332	Ewens
Anterior_nares	700095371	2528	503	188.279	-193.755	188.2	0.99999	-193.76	0.00132	0.971019	Ewens
Anterior_nares	700014445	3654	604	205.916	-353.552	205.7	0.999992	-353.55	0.001941	0.964863	Ewens
Anterior_nares	700099077	5641	888	295.97	-359.657	295.8	0.999987	-359.66	0.002968	0.956554	Ewens
Anterior_nares	700098950	2799	772	352.02	-191.219	352.2	0.999992	-191.22	0.001446	0.969667	Ewens
Anterior_nares	700097252	5295	624	183.616	-329.945	183.9	0.999977	-329.95	0.004892	0.944241	Ewens
Anterior_nares	700097649	6231	794	241.224	-355.454	241	0.999896	-355.46	0.02016	0.887102	Ewens
Anterior_nares	700099020	5412	606	174.767	-387.926	174.6	0.999988	-387.93	0.002907	0.957002	Ewens
Anterior_nares	700106945	4891	883	314.441	-326.778	313.9	0.999984	-326.78	0.005356	0.941657	Ewens
Anterior_nares	700103563	811	563	811	-60.664	814.4	0.999999	-60.66	0.002251	0.962157	Etienne
Anterior_nares	700106872	882	486	443.739	-104.744	443.6	0.999992	-104.74	0.0008653	0.976533	Ewens
Anterior_nares	700113012	549	309	291.468	-49.723	291.6	0.999988	-49.72	0.00057	0.980953	Ewens
Anterior_nares	700105738	543	265	203.747	-25.991	203.6	0.999969	-25.99	0.0004032	0.983979	Ewens
Anterior_nares	700106662	606	389	467.853	-67.383	467.9	0.999999	-67.38	7.746e-05	0.992978	Ewens
Anterior_nares	700114428	1676	366	144.15	-116.891	144	0.999953	-116.89	0.003668	0.951705	Ewens
Anterior_nares	700106614	699	350	278.432	-91.433	278.3	0.999997	-91.43	0.0002143	0.988321	Ewens
Anterior_nares	700023706	344	198	193.474	-29.107	101200	0.360857	-29.14	0.06597	0.797296	Ewens
Anterior_nares	700113499	1831	368	138.421	-119.373	138.3	0.999987	-119.37	0.001156	0.972875	Ewens
Anterior_nares	700105415	388	120	59.077	-61.453	59	0.99993	-61.45	0.002756	0.958133	Ewens
Anterior_nares	700038450	540	238	162.098	-53.683	162.3	0.999986	-53.68	0.0006933	0.978993	Ewens
Anterior_nares	700107207	1631	623	367.793	-88.186	367.8	0.999996	-88.19	0.0003261	0.985592	Ewens
Anterior_nares	700110437	1238	307	130.403	-181.829	130.4	0.999995	-181.83	0.0005679	0.980988	Ewens
Anterior_nares	700114907	1299	503	300.684	-98.559	300.7	0.999998	-98.56	0.0002187	0.988201	Ewens
Anterior_nares	700109882	1141	580	471.269	-60.531	471.6	0.999995	-60.53	0.0004547	0.982987	Ewens
Anterior_nares	700107834	1592	805	649.709	-60.348	649.9	0.999988	-60.35	0.001146	0.97299	Ewens
Anterior_nares	700108056	799	355	244.234	-97.11	244.1	0.999991	-97.11	0.0007668	0.977909	Ewens
Anterior_nares	700108800	1890	833	568.727	-114.399	569.1	0.999992	-114.4	0.001206	0.972292	Ewens
Anterior_nares	700109825	997	670	893.962	-32.467	894.7	0.99999	-32.47	0.0007401	0.978296	Ewens
Anterior_nares	700109335	1085	308	143.051	-67.434	143.1	0.999983	-67.43	0.0008425	0.976844	Ewens
Anterior_nares	700108302	2865	1147	708.671	-179.12	708.1	0.999993	-179.12	0.001959	0.964699	Ewens
Stool	700023701	3024	604	226.603	-207.165	226.6	0.999976	-207.17	0.002618	0.959195	Ewens
Stool	700106065	28076	983	198.035	-505.152	197.1	0.999437	-505.2	0.08636	0.768853	Ewens
Stool	700109107	1905	420	166.367	-118.472	166.4	0.999987	-118.47	0.000684	0.979136	Ewens
Stool	700038956	4782	639	197.994	-210.982	198.5	0.999847	-210.99	0.0173	0.89537	Ewens
Stool	700037814	4316	394	105.287	-218.664	105.3	0.99999	-218.66	0.001002	0.974749	Ewens
Stool	700097631	3632	668	240.064	-145.53	240.3	0.999943	-145.53	0.004836	0.944559	Ewens
Stool	700014832	12656	1027	263.793	-348.506	263.5	0.999973	-348.51	0.005736	0.939628	Ewens
Stool	700023872	7192	697	190.43	-261.239	190.4	0.999983	-261.24	0.002012	0.964221	Ewens
Stool	700098932	4797	369	93.003	-204.233	93.07	0.999991	-204.23	0.0008229	0.977114	Ewens
Stool	700023551	3668	626	216.736	-176.335	216.8	0.999989	-176.34	0.001019	0.974539	Ewens
Stool	700038702	13353	1208	322.147	-387.646	322.7	0.999697	-387.67	0.04904	0.824746	Ewens
Stool	700106229	11910	1202	333.453	-366.79	334	0.999797	-366.81	0.03936	0.842728	Ewens
Stool	700095353	2653	495	179.137	-137.757	179.3	0.999972	-137.76	0.001939	0.964873	Ewens
Stool	700014555	10539	836	213.074	-270.193	212.7	0.999902	-270.2	0.01058	0.91807	Ewens
Stool	700105468	10736	985	263.953	-351.743	264.3	0.999916	-351.75	0.01151	0.914558	Ewens
Stool	700037700	3986	353	93.313	-178.932	93.15	0.999924	-178.93	0.005134	0.942879	Ewens
Stool	700111811	1920	224	65.523	-109.024	65.55	0.999986	-109.02	0.000581	0.980769	Ewens
Stool	700024732	5982	515	134.887	-237.421	134.7	0.999981	-237.42	0.002506	0.960078	Ewens
Stool	700015390	3885	479	143.488	-159.431	143.4	0.999992	-159.43	0.0006988	0.97891	Ewens
Stool	700110812	2092	484	197.239	-133.142	197.5	0.99998	-133.14	0.001816	0.966006	Ewens
Stool	700099059	5560	670	198.933	-231.403	199.1	0.999986	-231.4	0.001701	0.967106	Ewens
Stool	700014386	15451	1202	304.456	-408.4	303.9	0.999908	-408.41	0.01745	0.894897	Ewens
Stool	700014718	8768	904	252.736	-245.545	253.2	0.999787	-245.56	0.02852	0.865881	Ewens
Stool	700016608	17501	1140	272.829	-423.811	273.4	0.999787	-423.83	0.04076	0.839993	Ewens
Stool	700106437	12824	326	60.764	-242.305	60.88	0.999864	-242.31	0.006455	0.935966	Ewens
Stool	700098359	2900	463	155.223	-144.055	155.4	0.998534	-144.1	0.0939	0.759275	Ewens
Stool	700037008	4135	489	144.048	-183.302	144.3	0.999971	-183.3	0.002659	0.958877	Ewens
Stool	700038493	2599	473	169.005	-152.488	169.3	0.989939	-152.88	0.7929	0.373225	Ewens
Stool	700105685	7466	570	143.399	-240.897	143.3	0.999969	-240.9	0.002725	0.958369	Ewens
Stool	700101638	5192	699	217.295	-202.608	217.4	0.999986	-202.61	0.00145	0.969621	Ewens
Stool	700033130	15573	1155	288.005	-408.092	287.7	0.999678	-408.11	0.04468	0.832586	Ewens
Stool	700103672	8001	773	210.977	-267.449	210.7	0.999972	-267.45	0.004067	0.949152	Ewens
Stool	700113013	8646	1027	303.286	-335.984	303.4	0.999987	-335.99	0.002461	0.960432	Ewens
Stool	700023967	3095	704	284.164	-178.664	284.2	0.999988	-178.66	0.001306	0.971169	Ewens
Stool	700024846	4843	771	258.291	-221.133	258.2	0.999782	-221.14	0.02265	0.880383	Ewens
Stool	700114855	13826	1243	330.758	-417.614	330.6	0.999784	-417.63	0.04005	0.84138	Ewens
Stool	700038354	4654	691	224.194	-216.813	224.4	0.999986	-216.81	0.001734	0.966786	Ewens
Stool	700105153	43463	1836	388.325	-593.779	388	0.998772	-593.84	0.1223	0.726556	Ewens
Stool	700109230	2797	429	141.166	-142.413	141.5	0.999577	-142.42	0.02283	0.879898	Ewens
Stool	700108954	2846	228	58.181	-119.89	58.38	0.999298	-119.9	0.01256	0.910783	Ewens
Stool	700114387	5335	860	289.825	-237.838	289.9	0.999987	-237.84	0.001962	0.964668	Ewens
Stool	700037357	3903	504	153.89	-212.214	153.9	0.999991	-212.21	0.0008699	0.976471	Ewens
Stool	700105834	5753	463	118.503	-207.868	118.6	0.999931	-207.87	0.004305	0.947689	Ewens
Stool	700015245	9157	1081	318.457	-273.652	318.2	0.999678	-273.67	0.04183	0.837945	Ewens
Stool	700105739	7157	914	277.965	-274.707	278.4	0.999791	-274.72	0.02771	0.867786	Ewens
Stool	700016136	20626	766	156.604	-381.889	156.9	0.999651	-381.91	0.03847	0.844508	Ewens
Stool	700033436	9869	824	213.669	-292.659	214	0.999973	-292.66	0.005377	0.941545	Ewens
Stool	700037198	4900	681	214.603	-194.905	214.7	0.999986	-194.91	0.001352	0.970669	Ewens
Stool	700014954	11217	1053	284.502	-339.887	284.4	0.999711	-339.91	0.04143	0.838705	Ewens
Stool	700023066	14944	1292	339.152	-462.562	338.9	0.999968	-462.56	0.005455	0.941124	Ewens
Stool	700016008	10883	1027	277.993	-310.646	278.4	0.999675	-310.67	0.04151	0.838555	Ewens
Stool	700033726	18230	762	160.64	-391.129	160.9	0.999971	-391.13	0.004915	0.944111	Ewens
Stool	700107816	1884	448	185.578	-101.531	185.6	0.999987	-101.53	0.0006514	0.979638	Ewens
Stool	700114489	5538	510	136.762	-242.322	136.8	0.999988	-242.32	0.001252	0.97177	Ewens
Stool	700038021	14435	1411	386.898	-395.97	387.1	0.999699	-396	0.05756	0.810398	Ewens
Stool	700013549	3621	545	177.866	-198.045	178	0.999871	-198.05	0.01314	0.908738	Ewens
Stool	700023290	10830	1285	379.359	-326.417	379.1	0.999968	-326.42	0.005022	0.943503	Ewens
Stool	700024449	8685	718	185.535	-253.8	185.4	0.999764	-253.81	0.01987	0.887907	Ewens
Stool	700111574	2774	339	101.126	-165.528	100.9	0.999772	-165.54	0.01588	0.899714	Ewens
Stool	700114750	6950	576	148.934	-195.721	148.7	0.999882	-195.72	0.004701	0.945339	Ewens
Stool	700037967	3902	638	216.396	-214.574	216.2	0.99999	-214.58	0.001502	0.96908	Ewens
Stool	700037405	4076	548	170.208	-227.528	170.4	0.999984	-227.53	0.002509	0.960054	Ewens
Stool	700037303	3737	771	294.466	-208.668	294.6	0.999986	-208.67	0.0019	0.965232	Ewens
Stool	700037090	2190	565	246.378	-120.996	246.4	0.999988	-121	0.0009904	0.974894	Ewens
Stool	700103621	7752	555	136.744	-254.864	136.6	0.999881	-254.87	0.01281	0.909882	Ewens
Stool	700105580	7830	1078	338.455	-261.237	338.2	0.999681	-261.26	0.0425	0.836668	Ewens
Stool	700024966	4620	605	185.856	-269.22	185.7	0.999989	-269.22	0.001747	0.966663	Ewens
Stool	700037123	4167	334	85.323	-203.383	85.5	0.999966	-203.38	0.003537	0.952578	Ewens
Stool	700113066	4984	530	149.83	-189.062	150.1	0.999971	-189.06	0.002988	0.956411	Ewens
Stool	700114717	5467	859	286.049	-252.535	286.2	0.999987	-252.54	0.001907	0.965167	Ewens
Stool	700106876	8618	533	125.474	-226.752	125.7	0.999948	-226.75	0.002813	0.957699	Ewens
Stool	700038231	4572	473	132.319	-173.028	132.3	0.999954	-173.03	0.003176	0.955061	Ewens
Stool	700024908	5154	462	122.699	-193.082	122.7	0.999982	-193.08	0.001186	0.972525	Ewens
Stool	700024689	41105	1023	190.005	-584.702	189.4	0.999634	-584.74	0.07328	0.786614	Ewens
Stool	700105355	8420	986	289.522	-354.3	289.6	0.999987	-354.3	0.002377	0.961113	Ewens
Stool	700024296	7918	803	223.103	-273.663	222.8	0.999972	-273.67	0.004107	0.9489	Ewens
Stool	700024349	6504	751	219.249	-233.321	219.3	0.999986	-233.32	0.001626	0.967834	Ewens
Stool	700024646	7641	553	136.724	-267.862	136.7	0.999955	-267.86	0.004042	0.949307	Ewens
Stool	700024234	9105	1009	289.952	-273.203	289.8	0.999673	-273.22	0.03856	0.844331	Ewens
Stool	700105274	9583	1030	292.541	-253.493	292.4	0.999966	-253.49	0.003924	0.950053	Ewens
Stool	700024593	6397	784	234.411	-205.19	234.3	0.999965	-205.19	0.002715	0.958443	Ewens
Stool	700037453	5733	508	134.389	-224.355	134.5	0.999916	-224.36	0.00757	0.930668	Ewens
Stool	700024545	7791	564	139.458	-277.559	139.6	0.999975	-277.56	0.003366	0.953734	Ewens
Stool	700024201	6728	807	239.206	-274.823	239.4	0.999986	-274.82	0.002209	0.962512	Ewens
Stool	700024141	5355	278	62.102	-203.385	62.04	0.999975	-203.39	0.001904	0.965195	Ewens
Stool	700024408	7321	803	229.803	-289.708	230	0.999986	-289.71	0.002149	0.963024	Ewens
Stool	700106018	5119	735	234.958	-243.477	235.3	0.999973	-243.48	0.004689	0.945407	Ewens
Stool	700037539	9912	1301	400.297	-348.207	400	0.99969	-348.23	0.05444	0.815515	Ewens
Stool	700024086	10920	1217	350.53	-404.616	350.7	0.999987	-404.62	0.002885	0.957163	Ewens
Stool	700023634	5104	578	167.417	-210.654	167.5	0.999985	-210.66	0.001356	0.970624	Ewens
Stool	700024024	5499	476	124.894	-208.306	125.1	0.99997	-208.31	0.002569	0.959575	Ewens
Stool	700024492	11089	1017	272.497	-354.712	272.8	0.999916	-354.72	0.01181	0.913467	Ewens
Stool	700023509	7143	862	256.147	-243.808	256.3	0.997745	-243.89	0.168	0.681856	Ewens
Stool	700023919	7477	753	208.66	-272.615	208.8	0.999986	-272.62	0.001962	0.964665	Ewens
Stool	700023447	3494	685	254.487	-184.371	254.9	0.999977	-184.37	0.003587	0.952245	Ewens
Stool	700103446	7633	1083	344.502	-296.443	344.3	0.999792	-296.46	0.03287	0.856131	Ewens
Stool	700114105	7184	946	291.409	-306.13	291.9	0.999792	-306.14	0.02903	0.864703	Ewens
Stool	700023237	4892	549	158.448	-225.341	158.2	0.999982	-225.34	0.002752	0.958165	Ewens
Stool	700105210	6073	283	61.345	-185.119	61.24	0.999932	-185.12	0.003338	0.953928	Ewens
Stool	700021902	3508	215	50.384	-148.733	50.34	0.999472	-148.74	0.02069	0.885631	Ewens
Stool	700023815	5533	523	141.564	-222.166	141.6	0.999955	-222.17	0.003704	0.951468	Ewens
Stool	700105421	6381	761	225.041	-279.269	225.4	0.999973	-279.27	0.004868	0.944377	Ewens
Stool	700038445	12906	1136	300.042	-355.322	299.5	0.999908	-355.33	0.01614	0.898897	Ewens
Stool	700021677	12826	1139	301.765	-296.985	303.6	0.981255	-297.69	1.411	0.234871	Ewens
Stool	700021295	2978	621	238.522	-154.715	238.5	0.999994	-154.72	0.000504	0.982089	Ewens
Stool	700114000	6924	551	140.528	-223.953	140.4	0.999258	-223.98	0.05345	0.81716	Ewens
Stool	700106132	17219	1679	460.006	-466.624	460.3	0.99976	-466.65	0.05095	0.821418	Ewens
Stool	700111026	3452	334	91.105	-154.298	91.19	0.999849	-154.3	0.006411	0.936184	Ewens
Stool	700114218	5286	728	228.53	-242	229.1	0.999851	-242.01	0.02051	0.88613	Ewens
Stool	700110353	8667	754	198.281	-284.631	198	0.999971	-284.63	0.003942	0.949939	Ewens
Stool	700114911	5910	322	72.956	-216.507	72.82	0.999954	-216.51	0.004291	0.947771	Ewens
Stool	700105312	12940	936	231.488	-337.923	231.3	0.999665	-337.94	0.03401	0.853679	Ewens
Stool	700038741	4887	590	175.287	-212.608	175.3	0.999989	-212.61	0.001157	0.972864	Ewens
Stool	700110701	3182	499	165.921	-201.491	166	0.999987	-201.49	0.001594	0.968151	Ewens
Stool	700038594	4884	568	166.245	-189.983	166.5	0.99977	-189.99	0.01453	0.904061	Ewens
Stool	700114798	4697	595	180.274	-205.92	180.1	0.99999	-205.92	0.00136	0.970577	Ewens
Stool	700109383	3515	371	104.528	-152.873	104.6	0.999981	-152.87	0.0008446	0.976815	Ewens
Stool	700111505	3912	201	44.73	-151.467	44.76	0.998018	-151.51	0.08987	0.764348	Ewens
Stool	700110587	3094	390	117.85	-147.697	117.9	0.99994	-147.7	0.00353	0.952623	Ewens
Stool	700114162	6149	396	94.34	-197.601	94.13	0.999911	-197.6	0.005885	0.938852	Ewens
Stool	700106333	10253	365	73.761	-230.723	73.67	0.999912	-230.73	0.003465	0.953059	Ewens
Stool	700110221	2410	480	179.754	-160.693	179.6	0.999984	-160.69	0.001663	0.96747	Ewens
Stool	700109750	2663	397	128.946	-121.991	128.8	0.999984	-121.99	0.0005207	0.981796	Ewens
Stool	700107993	2224	395	139.377	-111.451	139.5	0.999979	-111.45	0.001403	0.970122	Ewens
Stool	700097570	3298	455	142.858	-184.347	142.8	0.999991	-184.35	0.0007608	0.977995	Ewens
Stool	700108473	2096	532	229.554	-113.289	229.5	0.999994	-113.29	0.0003973	0.984097	Ewens
Stool	700096047	2622	295	85.134	-126.341	85.1	0.999988	-126.34	0.000497	0.982214	Ewens
Stool	700095956	2560	469	168.137	-164.345	168.3	0.999987	-164.35	0.001414	0.970008	Ewens
Stool	700096267	2208	208	56.124	-132.506	56.21	0.998983	-132.53	0.04121	0.839124	Ewens
Stool	700095774	1919	372	137.261	-111.822	137.4	0.99997	-111.82	0.001363	0.970551	Ewens
Stool	700096590	2050	291	92.426	-127.115	92.33	0.999947	-127.12	0.002471	0.960352	Ewens
Stool	700016902	5543	578	162.213	-208.107	162.1	0.999977	-208.11	0.001761	0.96653	Ewens
Stool	700015979	11471	913	232.976	-285.493	233.2	0.999914	-285.5	0.01023	0.919429	Ewens
Stool	700102585	26894	1328	293.034	-500.839	292.2	0.99978	-500.86	0.04812	0.826364	Ewens
Stool	700016542	5889	528	140.263	-231.975	140.3	0.999917	-231.98	0.008224	0.927741	Ewens
Stool	700102242	3318	418	126.297	-179.511	126.4	0.99998	-179.51	0.001739	0.966738	Ewens
Stool	700102905	5421	422	106.805	-196.649	106.8	0.999979	-196.65	0.001232	0.971997	Ewens
Stool	700015386	11541	477	100.21	-278.281	100.1	0.99989	-278.28	0.007171	0.932517	Ewens
Stool	700016004	12078	1066	281.808	-323.605	282.3	0.999791	-323.62	0.03499	0.851616	Ewens
Stool	700015702	16247	923	211.962	-358.029	211.9	0.999705	-358.04	0.03046	0.861443	Ewens
Stool	700099746	19915	576	110.721	-339.026	111.2	0.99893	-339.06	0.06376	0.800643	Ewens
Stool	700016000	25749	774	150.193	-400.739	149.9	0.99989	-400.74	0.008109	0.928247	Ewens
Stool	700015394	9975	849	221.606	-329.624	221.3	0.999972	-329.63	0.004803	0.944747	Ewens
Stool	700100227	3046	224	55.571	-129.443	57.49	0.746615	-133.28	7.675	0.0056003	Ewens
Stool	700015113	12018	366	71.181	-241.662	71.26	0.999534	-241.66	0.006077	0.937866	Ewens
Stool	700015179	10408	799	201.44	-327.193	201.8	0.999973	-327.2	0.005133	0.942886	Ewens
Stool	700014828	6323	461	114.222	-196.16	114.6	0.999049	-196.18	0.03647	0.848539	Ewens
Stool	700099590	6631	377	86.509	-245.448	86.44	0.999954	-245.45	0.004482	0.946626	Ewens
Stool	700014488	16199	995	233.878	-362.103	233.6	0.999666	-362.12	0.0369	0.847663	Ewens
Stool	700095410	2922	434	140.75	-146.965	140.6	0.999872	-146.97	0.009737	0.921394	Ewens
Stool	700014497	9346	855	228.859	-307.853	228.6	0.999972	-307.86	0.004695	0.945374	Ewens
Stool	700097234	6481	641	176.42	-273.353	176.5	0.999989	-273.35	0.001308	0.971148	Ewens
Stool	700099002	4184	505	149.99	-153.908	150	0.999578	-153.92	0.01932	0.889445	Ewens
Stool	700097291	4542	724	242.676	-203.682	242.6	0.999779	-203.69	0.02123	0.884166	Ewens
Stool	700105613	1749	523	252.355	-105.623	252.2	0.999994	-105.62	0.0005704	0.980946	Ewens
Stool	700110287	1044	287	130.36	-60.891	130.4	0.999992	-60.89	0.0001913	0.988965	Ewens
Stool	700106754	2247	573	248.009	-105.347	248	0.999994	-105.35	0.0004574	0.982937	Ewens
Stool	700113542	1474	460	229.084	-92.51	229.2	0.999914	-92.51	0.006222	0.937131	Ewens
Stool	700106663	2250	435	160.326	-109.838	160.5	0.999979	-109.84	0.00152	0.968905	Ewens
Stool	700106809	1901	493	215.665	-113.627	215.7	0.999988	-113.63	0.0007672	0.977903	Ewens
Stool	700114442	2165	394	140.733	-125.158	140.8	0.999986	-125.16	0.001021	0.974508	Ewens
Stool	700106615	2331	471	177.751	-94.493	177.7	0.999949	-94.49	0.001003	0.974739	Ewens
Stool	700114615	1295	321	136.328	-133.424	136.5	0.999992	-133.42	0.000798	0.977463	Ewens
Stool	700113503	2582	211	54.191	-112.895	54.22	0.99989	-112.9	0.002172	0.96283	Ewens
Stool	700114267	318	141	96.448	-29.228	96.42	0.999982	-29.23	0.0003152	0.985834	Ewens
Stool	700023188	258	74	34.351	-35.836	34.33	0.999991	-35.84	0.0001194	0.99128	Ewens
Stool	700113599	950	248	108.792	-84.621	108.9	0.997341	-84.68	0.1197	0.729312	Ewens
Stool	700107189	1331	227	78.411	-98.799	78.35	0.99959	-98.81	0.01528	0.901629	Ewens
Stool	700105882	1921	552	258.859	-126.916	259	0.999995	-126.92	0.0005374	0.981505	Ewens
Stool	700110419	898	316	173.195	-51.064	173.1	0.999982	-51.06	0.0005431	0.981407	Ewens
Stool	700106504	2032	311	102.174	-87.422	108.6	0.77744	-86.89	1.07	0.300976	Etienne
Stool	700106291	668	208	103.202	-56.258	103.1	0.999967	-56.26	0.001062	0.973999	Ewens
Stool	700106412	2021	478	197.382	-103.68	197.4	0.999993	-103.68	0.0003657	0.984743	Ewens
Stool	700105991	1859	559	270.854	-89.969	271.2	0.999975	-89.97	0.002107	0.963385	Ewens
Stool	700105787	1492	444	213.429	-123.132	213.2	0.999981	-123.13	0.001852	0.965669	Ewens
Stool	700110644	1352	236	82.462	-92.098	82.4	0.999985	-92.1	0.0007963	0.977487	Ewens
Stool	700106979	2268	213	57.414	-106.491	57.47	0.999899	-106.49	0.001488	0.969234	Ewens
Stool	700110155	890	180	67.797	-55.62	72.91	0.779228	-55.17	0.9074	0.340807	Etienne
Stool	700106551	1925	346	122.786	-132.774	122.9	0.998217	-132.83	0.1189	0.730232	Ewens
Stool	700106701	1992	497	212.113	-90.818	212.3	0.999781	-90.82	0.009287	0.923226	Ewens
Stool	700105049	2102	538	233.39	-88.113	233.6	0.99998	-88.11	0.001514	0.968959	Ewens
Stool	700109807	1234	303	127.909	-69.09	127.8	0.999983	-69.09	0.0005086	0.982008	Ewens
Stool	700109317	1678	362	141.589	-90.209	141.7	0.999763	-90.21	0.006431	0.936084	Ewens
Stool	700108284	1471	390	173.019	-66.405	173.3	0.99984	-66.41	0.005214	0.942435	Ewens
Stool	700106946	2374	510	199.118	-130.401	199.1	0.999988	-130.4	0.0008128	0.977255	Ewens
Stool	700103479	1652	390	160.807	-89.472	160.9	0.999982	-89.47	0.000745	0.978224	Ewens
Attached_Keratinized_gingiva	700095783	1453	427	203.388	-109.554	203.4	0.99999	-109.55	0.0007944	0.977515	Ewens
Attached_Keratinized_gingiva	700024641	5055	567	163.616	-288.011	163.8	0.999977	-288.01	0.004183	0.948433	Ewens
Attached_Keratinized_gingiva	700033006	11002	939	245.349	-510.273	245.7	0.999975	-510.28	0.008637	0.925954	Ewens
Attached_Keratinized_gingiva	700099068	2745	528	194.139	-204.285	194.1	0.999974	-204.29	0.003323	0.954033	Ewens
Attached_Keratinized_gingiva	700016349	10862	990	264.674	-462.038	264.8	0.999975	-462.04	0.006663	0.934941	Ewens
Attached_Keratinized_gingiva	700106071	7470	1019	318.654	-333.623	319.2	0.999975	-333.63	0.007357	0.931646	Ewens
Attached_Keratinized_gingiva	700014606	9261	788	205.651	-358.743	205.7	0.999974	-358.75	0.004782	0.944866	Ewens
Attached_Keratinized_gingiva	700109116	2919	405	127.447	-197.242	127.3	0.999984	-197.24	0.001968	0.964612	Ewens
Attached_Keratinized_gingiva	700105626	4990	562	162.429	-247.942	162.3	0.999994	-247.94	0.0009805	0.97502	Ewens
Attached_Keratinized_gingiva	700111583	1793	389	152.658	-154.571	152.7	0.999996	-154.57	0.0003639	0.98478	Ewens
Attached_Keratinized_gingiva	700103569	6319	842	260.648	-310.085	260.7	0.99999	-310.09	0.001911	0.965131	Ewens
Attached_Keratinized_gingiva	700110821	2682	310	90.423	-137.251	90.34	0.999079	-137.28	0.05313	0.81771	Ewens
Attached_Keratinized_gingiva	700114335	4698	936	350.834	-310.25	350.9	0.999991	-310.25	0.001837	0.96581	Ewens
Attached_Keratinized_gingiva	700037744	3852	566	182.744	-243.446	183	0.999974	-243.45	0.004505	0.946485	Ewens
Attached_Keratinized_gingiva	700037801	4439	518	151.797	-234.752	152.1	0.999945	-234.76	0.008078	0.928384	Ewens
Attached_Keratinized_gingiva	700037962	2529	515	195.204	-190.376	195.3	0.999987	-190.38	0.001653	0.967573	Ewens
Attached_Keratinized_gingiva	700037395	2850	388	121.096	-199.452	121.3	0.999975	-199.45	0.003454	0.953133	Ewens
Attached_Keratinized_gingiva	700037290	4399	663	216.558	-223.602	216.3	0.999989	-223.6	0.002011	0.96423	Ewens
Attached_Keratinized_gingiva	700037347	2771	412	133.666	-188.769	133.8	0.999985	-188.77	0.001756	0.966576	Ewens
Attached_Keratinized_gingiva	700037185	3931	435	124.825	-183.836	125	0.999972	-183.84	0.002841	0.957494	Ewens
Attached_Keratinized_gingiva	700037080	5384	585	166.759	-257.276	166.7	0.999992	-257.28	0.001098	0.973564	Ewens
Attached_Keratinized_gingiva	700103611	7502	917	273.918	-358.86	274	0.99999	-358.86	0.002092	0.963523	Ewens
Attached_Keratinized_gingiva	700037037	2917	492	169.32	-204.007	169.3	0.999993	-204.01	0.0008726	0.976434	Ewens
Attached_Keratinized_gingiva	700105575	4033	650	218.978	-178.181	218.9	0.999853	-178.19	0.01499	0.902559	Ewens
Attached_Keratinized_gingiva	700024961	3676	652	230.066	-229.49	230.2	0.99999	-229.49	0.001681	0.967291	Ewens
Attached_Keratinized_gingiva	700037693	4281	787	282.808	-295.208	283.1	0.999991	-295.21	0.002242	0.962235	Ewens
Attached_Keratinized_gingiva	700037129	3725	507	158.286	-226.62	158.1	0.999978	-226.62	0.00321	0.954815	Ewens
Attached_Keratinized_gingiva	700114377	4126	522	158.047	-265.557	157.9	0.999995	-265.56	0.0009397	0.975545	Ewens
Attached_Keratinized_gingiva	700038349	3368	832	353.092	-214.702	353.5	0.999982	-214.7	0.003796	0.950872	Ewens
Attached_Keratinized_gingiva	700113061	3799	626	213.106	-218.773	212.9	0.999989	-218.77	0.001882	0.965395	Ewens
Attached_Keratinized_gingiva	700114712	4463	840	305.537	-293.834	305	0.999984	-293.84	0.004933	0.944006	Ewens
Attached_Keratinized_gingiva	700106863	14143	703	155.344	-390.487	156	0.99974	-390.51	0.04904	0.824739	Ewens
Attached_Keratinized_gingiva	700113019	5374	761	241.802	-324.122	241.4	0.999983	-324.12	0.004463	0.946735	Ewens
Attached_Keratinized_gingiva	700038219	5449	774	246.268	-392.122	246.4	0.999981	-392.12	0.004775	0.944912	Ewens
Attached_Keratinized_gingiva	700024912	6653	484	119.844	-301.161	119.6	0.999876	-301.17	0.01707	0.896049	Ewens
Attached_Keratinized_gingiva	700024860	4238	566	175.31	-237.767	175.5	0.999561	-237.79	0.04875	0.825255	Ewens
Attached_Keratinized_gingiva	700024746	5459	559	155.813	-245.015	155.7	0.999948	-245.02	0.006168	0.937401	Ewens
Attached_Keratinized_gingiva	700024695	3933	447	129.611	-252.128	129.5	0.999993	-252.13	0.001069	0.973916	Ewens
Attached_Keratinized_gingiva	700105361	6034	742	222.145	-366.125	222.9	0.984418	-367.76	3.276	0.0702871	Ewens
Attached_Keratinized_gingiva	700024302	2319	363	120.535	-195.095	120.7	0.999747	-195.11	0.02744	0.868433	Ewens
Attached_Keratinized_gingiva	700024344	4534	654	209.464	-263.914	209.5	0.99996	-263.92	0.006251	0.936981	Ewens
Attached_Keratinized_gingiva	700024793	4063	315	79.574	-199.124	79.74	0.995982	-199.3	0.3533	0.552257	Ewens
Attached_Keratinized_gingiva	700024248	4100	452	129.523	-251.522	129.4	0.999977	-251.52	0.003436	0.953256	Ewens
Attached_Keratinized_gingiva	700024599	5179	417	106.73	-228.366	106.8	0.99989	-228.37	0.01149	0.914627	Ewens
Attached_Keratinized_gingiva	700037441	5365	774	247.957	-321.793	248	0.999961	-321.8	0.007808	0.929586	Ewens
Attached_Keratinized_gingiva	700024551	24106	1354	309.975	-641.712	309.6	0.999912	-641.73	0.02971	0.86315	Ewens
Attached_Keratinized_gingiva	700024196	5531	942	325.937	-225.492	326.1	0.999987	-225.49	0.002001	0.964324	Ewens
Attached_Keratinized_gingiva	700024143	5525	442	112.895	-240.101	112.7	0.999875	-240.11	0.01476	0.903316	Ewens
Attached_Keratinized_gingiva	700106653	9202	922	255.051	-396.823	255.2	0.999975	-396.83	0.005915	0.938696	Ewens
Attached_Keratinized_gingiva	700024401	7796	440	100.773	-264.545	100.9	0.999959	-264.55	0.00461	0.94587	Ewens
Attached_Keratinized_gingiva	700106005	3619	670	241.592	-221.583	241.8	0.999991	-221.58	0.001753	0.966606	Ewens
Attached_Keratinized_gingiva	700023981	4384	820	297.299	-290.105	297.6	0.999991	-290.11	0.002353	0.961308	Ewens
Attached_Keratinized_gingiva	700106815	8209	892	254.378	-372.085	254.5	0.999975	-372.09	0.005656	0.94005	Ewens
Attached_Keratinized_gingiva	700023867	3860	692	245.505	-241.343	245.3	0.999981	-241.34	0.003111	0.95552	Ewens
Attached_Keratinized_gingiva	700037545	7784	964	289.503	-387.216	289.7	0.999982	-387.22	0.004487	0.946593	Ewens
Attached_Keratinized_gingiva	700024092	8676	1279	413.836	-471.927	413.8	0.999993	-471.93	0.002185	0.962714	Ewens
Attached_Keratinized_gingiva	700114053	7585	977	298.198	-324.505	298.7	0.999975	-324.51	0.007015	0.933252	Ewens
Attached_Keratinized_gingiva	700023648	4174	634	207.808	-243.138	208	0.999992	-243.14	0.001459	0.969526	Ewens
Attached_Keratinized_gingiva	700024030	4522	402	106.432	-255.104	106.6	0.999987	-255.1	0.00202	0.964153	Ewens
Attached_Keratinized_gingiva	700024503	5530	735	227.254	-286.228	226.9	0.999983	-286.23	0.004224	0.948181	Ewens
Attached_Keratinized_gingiva	700023499	7161	601	156.072	-315.458	155.9	0.999987	-315.46	0.002377	0.961119	Ewens
Attached_Keratinized_gingiva	700106605	8151	1265	418.961	-410.222	419.3	0.999987	-410.22	0.003981	0.94969	Ewens
Attached_Keratinized_gingiva	700023930	3397	368	104.711	-183.531	104.9	0.999983	-183.53	0.001996	0.964361	Ewens
Attached_Keratinized_gingiva	700023442	4490	460	128.209	-245.062	128.3	0.999992	-245.06	0.001103	0.973501	Ewens
Attached_Keratinized_gingiva	700023696	6703	520	131.496	-247.18	131.5	0.999988	-247.18	0.001295	0.971288	Ewens
Attached_Keratinized_gingiva	700038536	7334	627	163.865	-304.648	164.1	0.999741	-304.67	0.03819	0.845056	Ewens
Attached_Keratinized_gingiva	700103436	5824	591	164.19	-314.715	164.4	0.999977	-314.72	0.004557	0.94618	Ewens
Attached_Keratinized_gingiva	700023546	4783	475	130.881	-223.72	131	0.999983	-223.72	0.002046	0.96392	Ewens
Attached_Keratinized_gingiva	700114111	5718	728	221.076	-286.755	220.9	0.999894	-286.76	0.01784	0.893756	Ewens
Attached_Keratinized_gingiva	700023230	4666	740	247.457	-301.237	247.4	0.999985	-301.24	0.002789	0.957886	Ewens
Attached_Keratinized_gingiva	700105216	4630	421	112.358	-281.687	112.5	0.999987	-281.69	0.002203	0.962565	Ewens
Attached_Keratinized_gingiva	700021887	4341	452	126.741	-260.08	126.9	0.999976	-260.08	0.003571	0.95235	Ewens
Attached_Keratinized_gingiva	700023810	2489	416	142.501	-181.554	142.4	0.999992	-181.55	0.001061	0.97402	Ewens
Attached_Keratinized_gingiva	700023385	2503	288	83.842	-162.309	83.76	0.999956	-162.31	0.003442	0.953216	Ewens
Attached_Keratinized_gingiva	700038689	8479	973	283.427	-357.54	283.1	0.999991	-357.54	0.002692	0.958622	Ewens
Attached_Keratinized_gingiva	700023061	7992	819	228.436	-392.26	228.8	0.999294	-392.33	0.1491	0.699422	Ewens
Attached_Keratinized_gingiva	700023185	2523	361	115.112	-186.812	115	0.999983	-186.81	0.001905	0.96519	Ewens
Attached_Keratinized_gingiva	700038016	10871	1145	322.737	-417.356	322.6	0.999985	-417.36	0.003998	0.949586	Ewens
Attached_Keratinized_gingiva	700023289	9703	807	208.981	-410	209.2	0.999894	-410.01	0.02213	0.881754	Ewens
Attached_Keratinized_gingiva	700105406	4612	535	156.417	-233.533	156.5	0.999991	-233.53	0.001159	0.972843	Ewens
Attached_Keratinized_gingiva	700038440	9042	1043	304.452	-464.427	304.3	0.999987	-464.43	0.003697	0.951514	Ewens
Attached_Keratinized_gingiva	700021315	5885	827	261.915	-383.841	262	0.999307	-383.92	0.1515	0.697153	Ewens
Attached_Keratinized_gingiva	700105840	2694	447	152.605	-221.739	152.7	0.999994	-221.74	0.0007965	0.977484	Ewens
Attached_Keratinized_gingiva	700021285	2983	300	82.978	-193.564	82.97	0.999969	-193.57	0.002629	0.959106	Ewens
Attached_Keratinized_gingiva	700038488	3387	436	132.926	-195.979	132.7	0.999921	-195.98	0.009407	0.922734	Ewens
Attached_Keratinized_gingiva	700105672	5872	786	243.768	-260.984	244.2	0.999974	-260.99	0.005239	0.942298	Ewens
Attached_Keratinized_gingiva	700024455	7656	977	297.047	-363.976	296.7	0.999991	-363.98	0.002692	0.958618	Ewens
Attached_Keratinized_gingiva	700114006	5260	1049	393.429	-393.236	393.1	0.999992	-393.24	0.002648	0.958956	Ewens
Attached_Keratinized_gingiva	700111035	2045	329	110.626	-182.925	110.7	0.99966	-182.94	0.03484	0.85193	Ewens
Attached_Keratinized_gingiva	700103284	4582	1090	452.063	-259.917	451.8	0.99999	-259.92	0.002223	0.962397	Ewens
Attached_Keratinized_gingiva	700105888	5442	722	223.061	-345.434	223.2	0.999993	-345.43	0.001387	0.970291	Ewens
Attached_Keratinized_gingiva	700114224	4766	792	270.769	-304.273	270.5	0.99999	-304.27	0.002665	0.958826	Ewens
Attached_Keratinized_gingiva	700105928	4042	726	257.824	-327.372	257.4	0.99998	-327.38	0.005281	0.94207	Ewens
Attached_Keratinized_gingiva	700110362	3321	588	207.277	-247.838	207.2	0.999974	-247.84	0.003838	0.950601	Ewens
Attached_Keratinized_gingiva	700105472	3425	548	183.948	-260.116	184.1	0.999995	-260.12	0.001051	0.974138	Ewens
Attached_Keratinized_gingiva	700109239	4355	494	143.151	-218.715	143.4	0.999944	-218.72	0.007546	0.930777	Ewens
Attached_Keratinized_gingiva	700105159	4594	777	267.9	-372.005	268	0.999996	-372	0.0008223	0.977124	Ewens
Attached_Keratinized_gingiva	700106499	4654	627	194.947	-349.259	195.1	0.999993	-349.26	0.001756	0.966573	Ewens
Attached_Keratinized_gingiva	700106402	5107	484	131.117	-255.817	131	0.999874	-255.83	0.01533	0.90147	Ewens
Attached_Keratinized_gingiva	700038747	2068	256	76.717	-174.181	76.67	0.999995	-174.18	0.0005617	0.981092	Ewens
Attached_Keratinized_gingiva	700110710	4902	451	120.879	-250.5	120.7	0.999877	-250.51	0.01499	0.902558	Ewens
Attached_Keratinized_gingiva	700105978	16849	1053	248.821	-558.076	248.7	0.999982	-558.08	0.005164	0.942715	Ewens
Attached_Keratinized_gingiva	700111448	2213	390	137.078	-184.614	137	0.999987	-184.62	0.001433	0.969802	Ewens
Attached_Keratinized_gingiva	700111820	2787	455	154.147	-190.322	154	0.99999	-190.32	0.001264	0.971643	Ewens
Attached_Keratinized_gingiva	700038584	2355	594	255.323	-155.033	255.6	0.999981	-155.03	0.002469	0.960368	Ewens
Attached_Keratinized_gingiva	700114812	3426	955	438.718	-213.516	438.8	0.999993	-213.52	0.001334	0.97086	Ewens
Attached_Keratinized_gingiva	700105785	2383	370	122.404	-188.214	122.5	0.999748	-188.23	0.02791	0.867312	Ewens
Attached_Keratinized_gingiva	700109392	2579	412	138.138	-200.247	138.2	0.999994	-200.25	0.0007247	0.978523	Ewens
Attached_Keratinized_gingiva	700038962	3412	452	139.478	-213.353	139.4	0.999777	-213.37	0.02457	0.875442	Ewens
Attached_Keratinized_gingiva	700111514	2171	364	124.848	-184.215	124.8	0.999987	-184.22	0.001396	0.970194	Ewens
Attached_Keratinized_gingiva	700114173	5222	642	192.161	-240.711	192.1	0.999986	-240.71	0.001927	0.964984	Ewens
Attached_Keratinized_gingiva	700106344	32177	1453	312.838	-627.761	313	0.998689	-627.94	0.3554	0.551045	Ewens
Attached_Keratinized_gingiva	700105102	3410	540	180.389	-248.858	180.3	0.999993	-248.86	0.001001	0.974755	Ewens
Attached_Keratinized_gingiva	700106557	4476	877	325.789	-344.051	325.8	0.999992	-344.05	0.001743	0.966702	Ewens
Attached_Keratinized_gingiva	700105044	8656	1183	370.271	-421.632	370.9	0.999975	-421.64	0.008855	0.92503	Ewens
Attached_Keratinized_gingiva	700109458	3868	461	136.211	-173.527	136.3	0.999978	-173.53	0.002101	0.963438	Ewens
Attached_Keratinized_gingiva	700110230	3405	496	159.499	-173.743	159.5	0.999991	-173.74	0.0008506	0.976733	Ewens
Attached_Keratinized_gingiva	700108047	2648	541	205.438	-244.562	205.5	0.999994	-244.56	0.001077	0.97382	Ewens
Attached_Keratinized_gingiva	700108963	1734	369	143.225	-159.692	143.4	0.999979	-159.69	0.002315	0.961627	Ewens
Attached_Keratinized_gingiva	700108791	1797	449	191.772	-171.217	191.7	0.999998	-171.22	0.0002869	0.986487	Ewens
Attached_Keratinized_gingiva	700108482	3029	512	176.398	-158.652	176.5	0.999995	-158.65	0.0005568	0.981175	Ewens
Attached_Keratinized_gingiva	700109816	2019	448	178.135	-118.543	178.2	0.999987	-118.54	0.001061	0.97402	Ewens
Attached_Keratinized_gingiva	700096056	2544	379	123.052	-163.808	123	0.999993	-163.81	0.0005432	0.981406	Ewens
Attached_Keratinized_gingiva	700095965	2784	487	170.606	-242.392	170.5	0.999909	-242.4	0.01432	0.90476	Ewens
Attached_Keratinized_gingiva	700096276	2399	321	99.412	-156.807	99.39	0.999986	-156.81	0.001172	0.972693	Ewens
Attached_Keratinized_gingiva	700096599	2595	392	128.08	-224.116	128.1	0.999959	-224.12	0.005148	0.942802	Ewens
Attached_Keratinized_gingiva	700033139	11109	742	178.909	-355.018	178.7	0.99997	-355.02	0.00494	0.943967	Ewens
Attached_Keratinized_gingiva	700033735	12084	1224	340.017	-468.419	339.8	0.99937	-468.5	0.164	0.685483	Ewens
Attached_Keratinized_gingiva	700033463	14167	1222	320.512	-521.904	320.4	0.999985	-521.91	0.00431	0.947658	Ewens
Attached_Keratinized_gingiva	700101647	2180	394	140.243	-181.278	140.3	0.999977	-181.28	0.00241	0.960846	Ewens
Attached_Keratinized_gingiva	700016911	4916	595	176.954	-253.808	177	0.999959	-253.81	0.005386	0.941497	Ewens
Attached_Keratinized_gingiva	700102594	6716	707	199.168	-286.604	199.3	0.999974	-286.61	0.004116	0.948848	Ewens
Attached_Keratinized_gingiva	700016551	5304	524	144.125	-214.845	144.2	0.999917	-214.85	0.007922	0.929075	Ewens
Attached_Keratinized_gingiva	700102251	3946	605	199.139	-329.85	199	0.999992	-329.85	0.001851	0.965687	Ewens
Attached_Keratinized_gingiva	700016635	13396	942	230.881	-527.936	231.9	0.999759	-527.97	0.07574	0.783155	Ewens
Attached_Keratinized_gingiva	700102914	5906	644	183.847	-313.584	183.8	0.999993	-313.59	0.001257	0.971719	Ewens
Attached_Keratinized_gingiva	700016128	19800	953	208.756	-466.814	209.1	0.999973	-466.82	0.006621	0.935147	Ewens
Attached_Keratinized_gingiva	700016304	8349	535	127.312	-348.701	127.4	0.999985	-348.7	0.0027	0.958556	Ewens
Attached_Keratinized_gingiva	700015445	4740	585	175.357	-256.946	175.2	0.999994	-256.95	0.001066	0.973951	Ewens
Attached_Keratinized_gingiva	700015729	3438	385	110.965	-210.637	110.9	0.999993	-210.64	0.000882	0.976308	Ewens
Attached_Keratinized_gingiva	700099755	1815	302	103.163	-160.013	103.1	0.999985	-160.01	0.001321	0.971003	Ewens
Attached_Keratinized_gingiva	700016041	8859	921	258.293	-428.266	258.4	0.999975	-428.27	0.006045	0.938028	Ewens
Attached_Keratinized_gingiva	700015437	6696	431	102.675	-294.543	102.7	0.999974	-294.55	0.003294	0.954233	Ewens
Attached_Keratinized_gingiva	700015648	28027	1650	383.04	-781.086	383.7	0.999976	-Inf	Inf	0	Ewens
Attached_Keratinized_gingiva	700100236	2167	343	114.47	-166.049	114.4	0.999986	-166.05	0.00119	0.97248	Ewens
Attached_Keratinized_gingiva	700015140	8876	653	162.332	-459.858	162.5	0.999989	-459.86	0.00277	0.95803	Ewens
Attached_Keratinized_gingiva	700014980	5600	889	297.466	-353.7	297.3	0.999987	-353.7	0.003049	0.955966	Ewens
Attached_Keratinized_gingiva	700015272	8887	939	264.955	-480.248	265.1	0.999309	-480.34	0.1786	0.672606	Ewens
Attached_Keratinized_gingiva	700098276	1818	376	143.657	-113.873	143.5	0.999987	-113.87	0.001199	0.972376	Ewens
Attached_Keratinized_gingiva	700015206	3782	623	212.051	-269.136	212.1	0.999723	-269.16	0.04423	0.833427	Ewens
Attached_Keratinized_gingiva	700015073	2232	291	89.121	-172.777	89.21	0.999993	-172.78	0.0008298	0.977019	Ewens
Attached_Keratinized_gingiva	700014914	3634	461	139.71	-245.82	139.8	0.999986	-245.82	0.002102	0.963433	Ewens
Attached_Keratinized_gingiva	700014788	5918	460	116.379	-264.274	116.6	0.999965	-264.28	0.005203	0.942499	Ewens
Attached_Keratinized_gingiva	700098368	1302	285	112.336	-95.857	112.2	0.99995	-95.86	0.002669	0.9588	Ewens
Attached_Keratinized_gingiva	700014740	16659	870	194.981	-441.206	194.9	0.999981	-441.21	0.0039	0.950207	Ewens
Attached_Keratinized_gingiva	700099599	4183	517	155.041	-257.083	155.2	0.999973	-257.09	0.004122	0.948807	Ewens
Attached_Keratinized_gingiva	700095419	2352	468	175.163	-165.513	175.3	0.999993	-165.51	0.0009628	0.975246	Ewens
Attached_Keratinized_gingiva	700014518	5079	733	234.848	-386.107	235.2	0.99998	-386.11	0.005963	0.938446	Ewens
Attached_Keratinized_gingiva	700095362	1192	282	116.341	-90.288	116.2	0.99999	-90.29	0.0006889	0.97906	Ewens
Attached_Keratinized_gingiva	700014418	5379	733	229.056	-331.966	229	0.999993	-331.97	0.001462	0.969497	Ewens
Attached_Keratinized_gingiva	700098941	4443	484	138.071	-287.585	138.1	0.99997	-287.59	0.004673	0.9455	Ewens
Attached_Keratinized_gingiva	700097243	5952	710	209.965	-299.964	209.8	0.999893	-299.97	0.01728	0.895429	Ewens
Attached_Keratinized_gingiva	700097640	5078	613	182.121	-266.632	182.2	0.999959	-266.63	0.005652	0.94007	Ewens
Attached_Keratinized_gingiva	700099011	2565	669	293.858	-171.827	293.7	0.999972	-171.83	0.004253	0.948001	Ewens
Attached_Keratinized_gingiva	700097300	2279	440	162.054	-142.444	161.9	0.999984	-142.44	0.001509	0.969017	Ewens
Attached_Keratinized_gingiva	700106936	4023	685	236.919	-279.564	236.9	0.999978	-279.57	0.003626	0.951982	Ewens
Attached_Keratinized_gingiva	700110296	1312	291	115.579	-111.81	115.5	0.999981	-111.81	0.001209	0.972264	Ewens
Attached_Keratinized_gingiva	700113107	2331	946	592.326	-128.135	592.5	0.999996	-128.13	0.0005207	0.981794	Ewens
Attached_Keratinized_gingiva	700105729	544	122	48.597	-51.153	48.58	0.999997	-51.15	7.964e-05	0.99288	Ewens
Attached_Keratinized_gingiva	700113556	2025	702	380.427	-121.783	380.8	0.999972	-121.78	0.003333	0.953965	Ewens
Attached_Keratinized_gingiva	700114437	2073	624	302.623	-119.848	303	0.999976	-119.85	0.002659	0.958871	Ewens
Attached_Keratinized_gingiva	700113490	1778	389	153.39	-144.904	153.3	0.999996	-144.9	0.0005365	0.98152	Ewens
Attached_Keratinized_gingiva	700113605	1575	633	392.372	-85.323	392.6	0.999907	-85.33	0.005663	0.940013	Ewens
Attached_Keratinized_gingiva	700107198	1406	406	190.96	-125.889	190.8	0.999995	-125.89	0.0006303	0.97997	Ewens
Attached_Keratinized_gingiva	700110428	709	307	205.242	-52.43	205.2	0.999893	-52.43	0.005246	0.94226	Ewens
Attached_Keratinized_gingiva	700110653	895	310	167.639	-85.912	167.8	0.999969	-85.91	0.001851	0.965683	Ewens
Attached_Keratinized_gingiva	700110596	1156	360	178.914	-80.996	178.9	0.999991	-81	0.0005411	0.981442	Ewens
Attached_Keratinized_gingiva	700110164	940	331	181.539	-72.903	181.6	0.999993	-72.9	0.000478	0.982557	Ewens
Attached_Keratinized_gingiva	700109326	1591	381	158.456	-95.791	158.5	0.999996	-95.79	0.000249	0.987409	Ewens
Attached_Keratinized_gingiva	700108293	1276	336	148.349	-76.741	148.2	0.999966	-76.74	0.001934	0.964923	Ewens
Buccal_mucosa	700105625	1752	324	116.632	-125.246	116.7	0.999404	-125.27	0.04372	0.834369	Ewens
Buccal_mucosa	700110361	2919	792	357.161	-303.366	357	0.999991	-303.37	0.002243	0.962223	Ewens
Buccal_mucosa	700015444	4889	948	350.254	-328.675	350.4	0.99999	-328.68	0.002241	0.96224	Ewens
Buccal_mucosa	700038961	2451	447	159.87	-192.182	159.5	0.999793	-192.19	0.02384	0.877282	Ewens
Buccal_mucosa	700016303	5595	817	263.151	-383.67	263.1	0.999993	-383.67	0.001409	0.970057	Ewens
Buccal_mucosa	700014787	3177	1029	527.859	-170.448	527.5	0.999994	-170.45	0.001196	0.972412	Ewens
Buccal_mucosa	700023060	10728	1211	350.54	-421.675	350.8	0.999987	-421.68	0.003744	0.951207	Ewens
Buccal_mucosa	700033734	18822	1491	379.974	-692.785	379.8	0.999985	-692.79	0.005756	0.939526	Ewens
Buccal_mucosa	700024550	9248	1272	399.238	-423.511	399.4	0.999987	-423.51	0.003425	0.953331	Ewens
Buccal_mucosa	700114005	5263	1113	431.061	-328.148	431.3	0.999995	-328.15	0.001571	0.968384	Ewens
Buccal_mucosa	700109115	3415	736	288.003	-261.381	287.9	0.999992	-261.38	0.001503	0.969077	Ewens
Buccal_mucosa	700111582	1895	504	224.157	-215.04	224.5	0.99998	-215.04	0.003612	0.952074	Ewens
Buccal_mucosa	700103568	3620	524	168.044	-214.194	168.5	0.999879	-214.2	0.01679	0.896905	Ewens
Buccal_mucosa	700110820	2892	490	169.001	-242.562	169.1	0.999995	-242.56	0.000859	0.976619	Ewens
Buccal_mucosa	700114334	4799	922	338.994	-344.878	339.1	0.999988	-344.88	0.002886	0.957155	Ewens
Buccal_mucosa	700037743	3419	757	300.821	-217.241	300.5	0.999984	-217.24	0.003215	0.954782	Ewens
Buccal_mucosa	700037800	3796	711	257.929	-242.042	258.2	0.999991	-242.04	0.001888	0.965342	Ewens
Buccal_mucosa	700037961	3144	679	265.988	-240.463	265.9	0.999992	-240.46	0.001297	0.971269	Ewens
Buccal_mucosa	700037394	4347	667	219.648	-248.146	219.5	0.99998	-248.15	0.003239	0.954613	Ewens
Buccal_mucosa	700037289	3223	895	410.059	-174.919	410	0.999994	-174.92	0.0008423	0.976846	Ewens
Buccal_mucosa	700037346	5794	1131	419.39	-318.587	419.8	0.999987	-318.59	0.003319	0.954057	Ewens
Buccal_mucosa	700037184	6271	1194	437.018	-298.744	437.3	0.999993	-298.75	0.001922	0.96503	Ewens
Buccal_mucosa	700037079	3450	555	186.775	-186.059	187	0.999979	-186.06	0.002745	0.958218	Ewens
Buccal_mucosa	700103610	6314	911	291.898	-321.447	291.6	0.999979	-321.45	0.004453	0.946799	Ewens
Buccal_mucosa	700037036	3196	756	312.376	-207.073	312.3	0.999977	-207.07	0.003573	0.952333	Ewens
Buccal_mucosa	700024960	3051	815	363.731	-214.62	363.7	0.999977	-214.62	0.003942	0.949938	Ewens
Buccal_mucosa	700037692	4308	744	259.132	-288.637	258.9	0.999989	-288.64	0.002343	0.961396	Ewens
Buccal_mucosa	700037128	4139	902	355.256	-319.897	354.9	0.999992	-319.9	0.002442	0.960589	Ewens
Buccal_mucosa	700114376	5134	906	318.986	-354.724	319.1	0.999987	-354.73	0.002841	0.957495	Ewens
Buccal_mucosa	700038348	3473	853	360.713	-210.005	361.1	0.999982	-210.01	0.003724	0.951337	Ewens
Buccal_mucosa	700113060	4283	962	385.553	-207.7	385.6	0.999995	-207.7	0.0009681	0.975179	Ewens
Buccal_mucosa	700114711	3602	829	336.996	-332.529	337	0.999995	-332.53	0.001076	0.973827	Ewens
Buccal_mucosa	700106862	7041	1236	434.129	-398.68	433.9	0.99987	-398.7	0.03589	0.849736	Ewens
Buccal_mucosa	700113018	4319	980	395.113	-311.05	395.1	0.999993	-311.05	0.001606	0.968034	Ewens
Buccal_mucosa	700038218	4222	1242	592.707	-226.196	592.9	0.999997	-226.2	0.000755	0.978079	Ewens
Buccal_mucosa	700024911	4221	1039	440.037	-334.575	440.7	0.999974	-334.58	0.008193	0.927878	Ewens
Buccal_mucosa	700024859	4076	575	182.345	-266.989	182.6	0.999974	-266.99	0.004617	0.945824	Ewens
Buccal_mucosa	700024745	5507	879	294.865	-265.255	294.5	0.999979	-265.26	0.004196	0.948351	Ewens
Buccal_mucosa	700024694	4037	605	197.088	-251.452	197.3	0.999979	-251.45	0.003181	0.955021	Ewens
Buccal_mucosa	700105360	6308	910	291.559	-362.454	291.7	0.999976	-362.46	0.00579	0.939347	Ewens
Buccal_mucosa	700024301	3812	493	150.623	-279.602	150.6	0.99999	-279.6	0.001456	0.969557	Ewens
Buccal_mucosa	700024343	4248	768	273.651	-287.997	273.9	0.999995	-288	0.001498	0.969131	Ewens
Buccal_mucosa	700024640	6477	841	257.519	-353.604	257.3	0.999897	-353.62	0.02185	0.882478	Ewens
Buccal_mucosa	700024792	4978	664	205.592	-282.745	205.6	0.99996	-282.75	0.006402	0.936229	Ewens
Buccal_mucosa	700024247	5016	586	171.828	-276.41	171.9	0.999979	-276.41	0.003214	0.954792	Ewens
Buccal_mucosa	700105268	7248	1376	502.908	-285.176	502.8	0.999992	-285.18	0.001784	0.966309	Ewens
Buccal_mucosa	700024598	4097	870	337.664	-246.647	337.8	0.999991	-246.65	0.001511	0.968996	Ewens
Buccal_mucosa	700037440	5994	1081	384.804	-330.31	384.4	0.99998	-330.31	0.00554	0.940666	Ewens
Buccal_mucosa	700024195	5907	1137	418.515	-286.968	418.8	0.999993	-286.97	0.001857	0.965628	Ewens
Buccal_mucosa	700024142	3675	462	139.492	-191.11	139.2	0.999943	-191.11	0.007012	0.933265	Ewens
Buccal_mucosa	700106652	4818	866	307.701	-250.37	308	0.999987	-250.37	0.002333	0.961476	Ewens
Buccal_mucosa	700024400	6212	1074	374.379	-330.189	374.2	0.999867	-330.2	0.02875	0.865358	Ewens
Buccal_mucosa	700106004	4819	1002	384.416	-303.622	384.2	0.999867	-303.64	0.02641	0.870893	Ewens
Buccal_mucosa	700023980	3429	880	382.617	-284.939	382.5	0.99996	-284.94	0.008544	0.926356	Ewens
Buccal_mucosa	700106814	8844	1137	346.792	-407.143	347.4	0.999975	-407.15	0.008601	0.926108	Ewens
Buccal_mucosa	700023866	3250	697	271.97	-242.083	272	0.99999	-242.08	0.001649	0.96761	Ewens
Buccal_mucosa	700037544	7600	1088	347.454	-362.683	347.1	0.99998	-362.69	0.00577	0.939451	Ewens
Buccal_mucosa	700024091	8742	1435	487.928	-443.712	487.7	0.999872	-443.73	0.04273	0.836226	Ewens
Buccal_mucosa	700114052	7097	1129	378.203	-361.855	378.2	0.999993	-361.86	0.001879	0.965427	Ewens
Buccal_mucosa	700023647	5292	1009	369.533	-279.787	369.4	0.999866	-279.8	0.02686	0.869808	Ewens
Buccal_mucosa	700024029	4310	516	152.762	-248.204	153	0.999973	-248.21	0.003818	0.950729	Ewens
Buccal_mucosa	700024502	5843	798	249.625	-293.299	249.7	0.99999	-293.3	0.001764	0.966503	Ewens
Buccal_mucosa	700023498	4739	901	329.464	-281.682	329.7	0.99999	-281.68	0.00237	0.961169	Ewens
Buccal_mucosa	700106604	8505	1273	414.715	-397.587	414.9	0.999987	-397.59	0.003251	0.954534	Ewens
Buccal_mucosa	700023929	4593	883	324.755	-248.055	324.6	0.999863	-248.07	0.02235	0.881169	Ewens
Buccal_mucosa	700023441	5180	1307	562.3	-288.285	561.9	0.999959	-288.29	0.01129	0.915379	Ewens
Buccal_mucosa	700023695	4886	767	255.278	-304.232	254.8	0.999984	-304.23	0.004429	0.946939	Ewens
Buccal_mucosa	700038535	4884	880	313.061	-312.759	313.4	0.999991	-312.76	0.00259	0.959411	Ewens
Buccal_mucosa	700103435	2644	469	165.43	-216.182	165.1	0.999794	-216.19	0.02535	0.873504	Ewens
Buccal_mucosa	700023545	3550	750	290.221	-321.442	290.3	0.999996	-321.44	0.0009068	0.975976	Ewens
Buccal_mucosa	700114110	6026	1340	534.051	-322.59	534	0.999995	-322.59	0.001345	0.970746	Ewens
Buccal_mucosa	700023229	3709	867	355.737	-229.222	355.1	0.999981	-229.22	0.004644	0.945667	Ewens
Buccal_mucosa	700105215	5139	785	258.019	-329.014	258.1	0.999962	-329.02	0.008078	0.928386	Ewens
Buccal_mucosa	700021685	3483	382	109.217	-208.809	109.2	0.999993	-208.81	0.0008569	0.976647	Ewens
Buccal_mucosa	700023809	4560	999	394.676	-301.495	394.7	0.999996	-301.5	0.001015	0.974587	Ewens
Buccal_mucosa	700038688	9890	1304	401.985	-437.19	402.1	0.999987	-437.19	0.003515	0.952722	Ewens
Buccal_mucosa	700023184	3970	745	270.539	-260.226	270.8	0.99988	-260.24	0.02006	0.887363	Ewens
Buccal_mucosa	700038015	11635	1453	437.952	-529.255	437.7	0.99987	-529.28	0.04397	0.833903	Ewens
Buccal_mucosa	700023288	8169	1300	435.594	-367.931	435.9	0.999993	-367.93	0.002199	0.962597	Ewens
Buccal_mucosa	700105405	2932	295	81.605	-194.702	81.63	0.999989	-194.7	0.001058	0.974052	Ewens
Buccal_mucosa	700038439	8361	1072	326.588	-335.514	326.9	0.999987	-335.52	0.00323	0.95468	Ewens
Buccal_mucosa	700021314	11613	1547	479.009	-484.606	479.2	0.999988	-484.61	0.004368	0.947303	Ewens
Buccal_mucosa	700105839	3803	735	271.029	-244.031	271.3	0.999991	-244.03	0.002025	0.96411	Ewens
Buccal_mucosa	700021284	1791	323	114.801	-153.42	114.8	0.999996	-153.42	0.0003729	0.984594	Ewens
Buccal_mucosa	700038487	4026	581	186.098	-271.793	186.2	0.999716	-271.81	0.04014	0.841213	Ewens
Buccal_mucosa	700105671	4972	896	318.784	-227.469	318.6	0.99979	-227.48	0.02715	0.869128	Ewens
Buccal_mucosa	700024454	8067	1053	323.201	-474.47	324.8	0.999773	-474.51	0.08608	0.769216	Ewens
Buccal_mucosa	700106070	6793	1125	384.089	-341.497	383.9	0.999867	-341.51	0.03058	0.861173	Ewens
Buccal_mucosa	700111034	2356	505	196.914	-204.05	196.8	0.999993	-204.05	0.001119	0.973319	Ewens
Buccal_mucosa	700103283	4523	1035	419.383	-242.256	418.2	0.999875	-242.27	0.03062	0.861101	Ewens
Buccal_mucosa	700105887	8159	1027	310.496	-422.739	310.2	0.999991	-422.74	0.002866	0.957302	Ewens
Buccal_mucosa	700114223	6873	983	313.771	-420.352	313.9	0.999976	-420.36	0.0064	0.936238	Ewens
Buccal_mucosa	700105471	4450	684	225.432	-313.384	225.5	0.999988	-313.39	0.002389	0.96102	Ewens
Buccal_mucosa	700109238	2338	476	180.379	-177.262	180.5	0.99999	-177.26	0.001276	0.971505	Ewens
Buccal_mucosa	700105158	4219	862	327.504	-287.51	327.2	0.999982	-287.51	0.004195	0.948359	Ewens
Buccal_mucosa	700106498	4424	919	352.367	-262.158	352.4	0.999995	-262.16	0.0009109	0.975922	Ewens
Buccal_mucosa	700106401	5891	925	307.949	-337.664	308	0.99999	-337.66	0.002149	0.963029	Ewens
Buccal_mucosa	700038746	1410	356	152.992	-103.858	153.1	0.999978	-103.86	0.001443	0.969697	Ewens
Buccal_mucosa	700110709	2953	430	138.223	-232.472	138.4	0.999905	-232.48	0.01195	0.912961	Ewens
Buccal_mucosa	700105977	3930	511	156.48	-244.293	156.3	0.999978	-244.29	0.003518	0.952704	Ewens
Buccal_mucosa	700111819	2489	396	132.511	-261.995	132.5	0.999997	-262	0.0004308	0.98344	Ewens
Buccal_mucosa	700038583	2595	751	354.086	-177.629	354.3	0.999993	-177.63	0.001165	0.97277	Ewens
Buccal_mucosa	700114811	3637	1118	551.003	-209.206	551.2	0.999993	-209.21	0.001517	0.968936	Ewens
Buccal_mucosa	700105784	3078	543	191.05	-227.575	190.9	0.99999	-227.58	0.001617	0.967925	Ewens
Buccal_mucosa	700109391	2738	563	214.557	-225.829	214.4	0.999993	-225.83	0.001057	0.974066	Ewens
Buccal_mucosa	700111513	2363	651	296.561	-282.03	296.7	0.999823	-282.05	0.036	0.849506	Ewens
Buccal_mucosa	700110595	3786	723	264.933	-235.821	264.7	0.999981	-235.82	0.003278	0.954345	Ewens
Buccal_mucosa	700114172	4705	1054	421.805	-288.614	421.6	0.999869	-288.63	0.02753	0.868221	Ewens
Buccal_mucosa	700106343	8235	1003	299.192	-363.536	299.9	0.999858	-363.55	0.0319	0.858246	Ewens
Buccal_mucosa	700106556	3788	1080	504.02	-257.83	504.7	0.999983	-257.83	0.004906	0.944161	Ewens
Buccal_mucosa	700105043	3874	916	378.457	-258.261	378.8	0.999507	-258.31	0.1049	0.746036	Ewens
Buccal_mucosa	700109457	3389	563	192.381	-277.394	192.2	0.999791	-277.41	0.03433	0.853003	Ewens
Buccal_mucosa	700110229	3490	670	246.171	-300.366	246.1	0.999994	-300.37	0.001276	0.971507	Ewens
Buccal_mucosa	700107824	1545	471	230.482	-168.933	230.3	0.999994	-168.93	0.0009324	0.97564	Ewens
Buccal_mucosa	700108962	2490	631	272.055	-260.737	272.2	0.999996	-260.74	0.0008	0.977435	Ewens
Buccal_mucosa	700108790	2889	525	187.472	-248.581	187.1	0.999799	-248.6	0.03098	0.860279	Ewens
Buccal_mucosa	700096055	2068	766	439.762	-215.539	439.5	0.999994	-215.54	0.00126	0.971686	Ewens
Buccal_mucosa	700095964	1704	503	240.423	-203.012	240.6	0.999987	-203.01	0.002061	0.963788	Ewens
Buccal_mucosa	700096275	1912	495	216.3	-233.611	216.5	0.999982	-233.61	0.003159	0.955179	Ewens
Buccal_mucosa	700096576	3223	448	141.113	-216.621	141.2	0.999994	-216.62	0.0007863	0.97763	Ewens
Buccal_mucosa	700095782	2089	550	243.02	-189.137	242.7	0.999983	-189.14	0.003139	0.955321	Ewens
Buccal_mucosa	700096598	2160	358	122.108	-235.903	122.1	0.999997	-235.9	0.0003739	0.984572	Ewens
Buccal_mucosa	700033138	14340	1907	590.1	-734.36	590.6	0.999988	-734.36	0.00694	0.933609	Ewens
Buccal_mucosa	700033460	19037	2416	733.192	-726.462	732.7	0.999816	-726.51	0.09729	0.755107	Ewens
Buccal_mucosa	700101646	1459	283	104.392	-113.737	104.3	0.999985	-113.74	0.0009027	0.976032	Ewens
Buccal_mucosa	700016910	5724	1289	517.49	-301.853	517.9	0.999809	-301.88	0.04511	0.831808	Ewens
Buccal_mucosa	700033003	4694	1082	440.338	-327.794	440.4	0.999996	-327.79	0.001103	0.973506	Ewens
Buccal_mucosa	700102593	4640	845	302.221	-282.854	301.7	0.999984	-282.86	0.004963	0.943835	Ewens
Buccal_mucosa	700016550	22524	2336	654.824	-822.108	656.1	0.999818	-Inf	Inf	0	Ewens
Buccal_mucosa	700102250	3691	749	283.482	-299.552	283.6	0.999874	-299.57	0.02679	0.869984	Ewens
Buccal_mucosa	700016632	12126	1620	502.236	-570.876	502.7	0.999988	-570.88	0.00556	0.94056	Ewens
Buccal_mucosa	700102913	4912	939	344.347	-360.89	344.7	0.999991	-360.89	0.002867	0.957295	Ewens
Buccal_mucosa	700016127	17062	2054	610.037	-649.212	611.2	0.999816	-649.25	0.0836	0.772478	Ewens
Buccal_mucosa	700016348	12880	2162	743.14	-563.286	743	0.999993	-563.29	0.003158	0.955188	Ewens
Buccal_mucosa	700099754	5117	569	163.643	-266.511	163.8	0.999984	-266.51	0.002648	0.95896	Ewens
Buccal_mucosa	700016040	10163	1550	509.321	-500.655	509.5	0.999988	-500.66	0.004022	0.94943	Ewens
Buccal_mucosa	700015434	13584	1100	282.356	-529.092	282.3	0.999984	-529.09	0.003951	0.949878	Ewens
Buccal_mucosa	700015645	8176	1257	414.516	-499.437	414.8	0.999993	-499.44	0.002649	0.958954	Ewens
Buccal_mucosa	700100235	3387	782	318.474	-269.249	318.4	0.999993	-269.25	0.001353	0.970663	Ewens
Buccal_mucosa	700015137	8910	1287	412.67	-591.747	412.4	0.999988	-591.75	0.004875	0.944338	Ewens
Buccal_mucosa	700014977	8163	1771	696.017	-465.364	696.5	0.999993	-465.37	0.002974	0.956508	Ewens
Buccal_mucosa	700015269	8986	938	263.465	-420.637	263.3	0.999987	-420.64	0.003212	0.954802	Ewens
Buccal_mucosa	700098275	3033	798	352.591	-197.534	352.5	0.999977	-197.54	0.003803	0.950829	Ewens
Buccal_mucosa	700015203	4756	919	338.909	-290.241	339	0.999991	-290.24	0.001778	0.966363	Ewens
Buccal_mucosa	700015072	3199	779	327.649	-234.959	327.8	0.999995	-234.96	0.0009534	0.975367	Ewens
Buccal_mucosa	700014913	5724	630	180.491	-317.588	180.7	0.999977	-317.59	0.004797	0.944783	Ewens
Buccal_mucosa	700098367	2283	529	215.802	-176.677	215.8	0.99999	-176.68	0.001151	0.972942	Ewens
Buccal_mucosa	700014737	1899	623	322.687	-172.55	322.5	0.999833	-172.56	0.02295	0.879592	Ewens
Buccal_mucosa	700099598	3284	590	209.505	-241.189	209.5	0.999995	-241.19	0.0006928	0.979001	Ewens
Buccal_mucosa	700014607	7582	1112	358.948	-447.362	359.2	0.99999	-447.36	0.003106	0.955559	Ewens
Buccal_mucosa	700095418	1974	639	327.502	-135.28	327.3	0.999987	-135.28	0.001512	0.968982	Ewens
Buccal_mucosa	700014517	5792	1074	387.738	-338.751	387.8	0.999995	-338.75	0.001129	0.9732	Ewens
Buccal_mucosa	700095361	1871	591	297.163	-118.926	296.9	0.999987	-118.93	0.001438	0.96975	Ewens
Buccal_mucosa	700014415	9039	1280	406.861	-437.425	406.4	0.99998	-437.43	0.007032	0.933171	Ewens
Buccal_mucosa	700099067	5499	456	117.893	-255.912	117.8	0.999988	-255.91	0.001549	0.968607	Ewens
Buccal_mucosa	700098940	4364	972	387.671	-277.538	387.2	0.999981	-277.54	0.004954	0.943885	Ewens
Buccal_mucosa	700097242	6419	851	262.872	-317.972	262.7	0.999987	-317.97	0.002842	0.957481	Ewens
Buccal_mucosa	700097639	5342	1222	495.111	-245.114	495.5	0.999807	-245.14	0.04264	0.836404	Ewens
Buccal_mucosa	700099010	3998	1126	521.034	-217.738	521.4	0.999828	-217.76	0.03372	0.854297	Ewens
Buccal_mucosa	700097299	2713	578	224.652	-225.112	224.4	0.999991	-225.11	0.001776	0.966388	Ewens
Buccal_mucosa	700106935	6752	913	284.414	-386.104	284.6	0.999975	-386.11	0.005914	0.938702	Ewens
Buccal_mucosa	700103492	3871	1100	512.166	-225.32	512.3	0.999993	-225.32	0.001544	0.968661	Ewens
Buccal_mucosa	700110295	1213	603	475.634	-72.127	475.4	0.999997	-72.13	0.0002901	0.986411	Ewens
Buccal_mucosa	700113106	2650	957	537.289	-109.799	537.1	0.999977	-109.8	0.002728	0.958349	Ewens
Buccal_mucosa	700105728	1016	281	128.156	-80.911	128.1	0.999996	-80.91	0.0001855	0.989132	Ewens
Buccal_mucosa	700113555	2787	1021	580.55	-112.85	580.8	0.999987	-112.85	0.001664	0.967463	Ewens
Buccal_mucosa	700114436	1550	687	471.885	-110.63	472.1	0.999996	-110.63	0.0004611	0.982867	Ewens
Buccal_mucosa	700114601	1978	761	452.398	-120.427	452.3	0.999995	-120.43	0.0005281	0.981666	Ewens
Buccal_mucosa	700103658	618	167	74.84	-56.715	74.89	0.99978	-56.72	0.007242	0.932182	Ewens
Buccal_mucosa	700113489	2155	603	277.613	-117.107	277.8	0.999992	-117.11	0.0008191	0.977167	Ewens
Buccal_mucosa	700114280	1578	626	383.11	-123.65	383	0.999997	-123.65	0.0004105	0.983835	Ewens
Buccal_mucosa	700113604	1414	546	325.568	-117.194	325.4	0.999996	-117.19	0.0006347	0.9799	Ewens
Buccal_mucosa	700107197	955	415	278.711	-122.149	278.8	0.999998	-122.15	0.0001946	0.98887	Ewens
Buccal_mucosa	700110427	1431	594	380.323	-168.242	380.5	0.999995	-168.24	0.0008419	0.976852	Ewens
Buccal_mucosa	700110652	850	388	275.323	-55.827	275.3	0.999998	-55.83	0.0001081	0.991703	Ewens
Buccal_mucosa	700110163	564	388	547.797	-32.16	547.5	0.999996	-32.16	0.0002405	0.987626	Ewens
Buccal_mucosa	700109758	1290	518	320.719	-109.503	320.7	0.999998	-109.5	0.0002308	0.987879	Ewens
Buccal_mucosa	700108481	1710	545	275.901	-131.12	276.1	0.999984	-131.12	0.001752	0.966612	Ewens
Buccal_mucosa	700109815	1187	552	400.59	-155.92	400.5	0.999993	-155.92	0.001026	0.974448	Ewens
Buccal_mucosa	700109325	859	372	248.847	-45.547	248.8	0.999986	-45.55	0.0004349	0.983362	Ewens
Buccal_mucosa	700108292	1168	368	184.529	-115.618	184.6	0.999997	-115.62	0.0001834	0.989195	Ewens
Hard_palate	700016302	9149	1372	447.368	-410.013	447.8	0.999988	-410.02	0.004487	0.946591	Ewens
Hard_palate	700096597	3248	871	389.751	-256.014	389.7	0.999995	-256.01	0.001102	0.97352	Ewens
Hard_palate	700014786	4007	1284	653.27	-180.97	653.8	0.99999	-180.97	0.002536	0.959833	Ewens
Hard_palate	700114108	4675	1087	444.661	-226.984	444.4	0.99999	-226.99	0.002197	0.962614	Ewens
Hard_palate	700103434	2963	620	238.59	-176.42	238.9	0.999981	-176.42	0.002613	0.959234	Ewens
Hard_palate	700016126	22541	2414	684.938	-789.311	684.8	0.999987	-Inf	Inf	0	Ewens
Hard_palate	700099066	4152	778	282.319	-254.433	281.8	0.999984	-254.44	0.004434	0.946908	Ewens
Hard_palate	700023928	3779	640	220.762	-231.776	220.9	0.99999	-231.78	0.001651	0.967592	Ewens
Hard_palate	700114051	4524	818	291.501	-227.672	291.2	0.999979	-227.67	0.003884	0.950304	Ewens
Hard_palate	700109237	2939	659	263.762	-289.878	263.6	0.999994	-289.88	0.001316	0.971056	Ewens
Hard_palate	700015266	4164	898	351.584	-384.334	351.5	0.999995	-384.33	0.00128	0.97146	Ewens
Hard_palate	700096054	1972	798	498.145	-125.246	498.5	0.99999	-125.25	0.001673	0.967371	Ewens
Hard_palate	700033733	14904	1882	569.91	-500.163	570.3	0.999992	-500.16	0.003084	0.955713	Ewens
Hard_palate	700014608	6470	1117	389.104	-397.608	389.2	0.999991	-397.61	0.002724	0.958374	Ewens
Hard_palate	700016629	13805	2080	679.789	-550.051	679.4	0.999814	-550.09	0.08117	0.775712	Ewens
Hard_palate	700014912	3438	900	396.388	-210.637	396.5	0.999993	-210.64	0.001308	0.971148	Ewens
Hard_palate	700015431	6551	1126	391.395	-436.791	391.7	0.99999	-436.79	0.003144	0.955283	Ewens
Hard_palate	700016549	5639	1288	521.405	-297.107	521.4	0.999995	-297.11	0.001218	0.972159	Ewens
Hard_palate	700102592	4484	825	296.601	-274.293	296.1	0.999984	-274.3	0.004828	0.944607	Ewens
Hard_palate	700015443	573	221	131.352	-55.327	131.3	0.999995	-55.33	0.0001843	0.989169	Ewens
Hard_palate	700016347	11504	1502	461.15	-575.548	460.6	0.999981	-575.55	0.008698	0.925694	Ewens
Hard_palate	700109114	2135	732	393.057	-168.291	392.9	0.999995	-168.29	0.000857	0.976645	Ewens
Hard_palate	700105624	3524	619	217.359	-194.402	217.1	0.999976	-194.4	0.003768	0.951056	Ewens
Hard_palate	700111581	1519	627	399.184	-85.606	398.8	0.999991	-85.61	0.001084	0.973732	Ewens
Hard_palate	700103567	3441	554	186.509	-246.92	186.7	0.999986	-246.92	0.002666	0.958823	Ewens
Hard_palate	700110819	1888	543	254.792	-187.057	255	0.999995	-187.06	0.0009573	0.975318	Ewens
Hard_palate	700114333	4736	1074	432.893	-287.045	433.3	0.999987	-287.05	0.00317	0.955099	Ewens
Hard_palate	700037742	2907	797	361.954	-250.03	362.1	0.999995	-250.03	0.001048	0.974171	Ewens
Hard_palate	700037799	2697	744	339.282	-212.384	339	0.999976	-212.39	0.004378	0.947243	Ewens
Hard_palate	700037960	3455	754	297.158	-207.143	297.2	0.999997	-207.14	0.0004344	0.983371	Ewens
Hard_palate	700037393	3162	750	310.406	-250.76	310.1	0.999992	-250.76	0.002047	0.963914	Ewens
Hard_palate	700037288	3114	972	484.561	-186.549	484.7	0.999992	-186.55	0.00129	0.971348	Ewens
Hard_palate	700037345	3671	804	317.528	-202.597	318.3	0.999608	-202.63	0.06031	0.806008	Ewens
Hard_palate	700037183	1979	623	312.461	-117.756	312.6	0.999991	-117.76	0.001021	0.974513	Ewens
Hard_palate	700037078	3062	677	268.781	-202.323	268.7	0.999987	-202.32	0.002024	0.964119	Ewens
Hard_palate	700103609	5721	940	319.681	-321.523	319.9	0.99999	-321.52	0.00248	0.960279	Ewens
Hard_palate	700037035	3417	822	343.169	-184.662	343.2	0.999989	-184.66	0.001691	0.967195	Ewens
Hard_palate	700024959	4568	1064	435.706	-267.918	435.8	0.999982	-267.92	0.003864	0.950432	Ewens
Hard_palate	700037691	4082	1017	433.981	-202.957	434.6	0.999296	-203.02	0.1324	0.715915	Ewens
Hard_palate	700037127	3790	845	337.177	-250.143	337.5	0.999992	-250.14	0.001949	0.964784	Ewens
Hard_palate	700114375	3149	877	402.609	-235.65	402.8	0.999993	-235.65	0.001402	0.970131	Ewens
Hard_palate	700038347	3725	853	345.73	-214.667	345.5	0.999995	-214.67	0.001044	0.974218	Ewens
Hard_palate	700113059	4713	915	338.272	-251.679	338.6	0.999987	-251.68	0.002537	0.959826	Ewens
Hard_palate	700114710	2378	662	303.737	-203.451	304	0.999996	-203.45	0.0008916	0.976179	Ewens
Hard_palate	700106861	7724	1409	504.539	-338.22	504.4	0.999805	-338.24	0.04983	0.823357	Ewens
Hard_palate	700113017	4304	1097	474.951	-337.068	475	0.999996	-337.07	0.001136	0.973116	Ewens
Hard_palate	700024910	3976	884	352.183	-377.301	352.2	0.999995	-377.3	0.001299	0.971248	Ewens
Hard_palate	700024858	4111	949	386.51	-235.41	386.9	0.999992	-235.41	0.002174	0.962815	Ewens
Hard_palate	700024744	5092	946	341.83	-226.268	341.7	0.999864	-226.28	0.02469	0.875136	Ewens
Hard_palate	700024693	4761	894	324.804	-255.697	324.4	0.99998	-255.7	0.004287	0.947797	Ewens
Hard_palate	700105359	5600	987	347.312	-350.591	347.4	0.999991	-350.59	0.00198	0.964504	Ewens
Hard_palate	700024300	4002	784	291.188	-230.582	291.2	0.999991	-230.58	0.001451	0.969613	Ewens
Hard_palate	700024342	5382	888	302.584	-292.133	302.8	0.99999	-292.13	0.002287	0.961854	Ewens
Hard_palate	700024639	4367	761	266.231	-236.812	266	0.999985	-236.81	0.002831	0.957567	Ewens
Hard_palate	700024791	6452	700	199.465	-307.629	199.5	0.999272	-307.69	0.1221	0.726798	Ewens
Hard_palate	700024246	2768	381	119.47	-220.054	119.5	0.999958	-220.06	0.00491	0.944136	Ewens
Hard_palate	700024597	5681	1156	438.327	-299.718	438.1	0.99987	-299.73	0.03143	0.859275	Ewens
Hard_palate	700037439	5359	1309	551.824	-291.683	552.1	0.999995	-291.68	0.001519	0.968912	Ewens
Hard_palate	700024549	1862	601	307.303	-125.511	307.4	0.999995	-125.51	0.0005946	0.980545	Ewens
Hard_palate	700024194	5101	904	318.953	-267.064	319	0.999995	-267.06	0.0008917	0.976178	Ewens
Hard_palate	700024140	5356	757	240.329	-279.737	240.4	0.99999	-279.74	0.001653	0.967573	Ewens
Hard_palate	700106651	7631	1355	478.664	-278.974	478.6	0.999992	-278.97	0.001671	0.967392	Ewens
Hard_palate	700024399	5536	908	308.531	-250.567	308.4	0.999862	-250.58	0.02341	0.878389	Ewens
Hard_palate	700106003	3700	946	410.35	-222.262	410.9	0.999982	-222.26	0.004167	0.948528	Ewens
Hard_palate	700023979	3703	945	409.425	-250.344	409	0.999984	-250.35	0.003768	0.951051	Ewens
Hard_palate	700106813	7991	1071	332.413	-376.11	332	0.999991	-376.11	0.003015	0.956212	Ewens
Hard_palate	700023865	3854	873	351.589	-178.753	351.8	0.999991	-178.75	0.001353	0.970656	Ewens
Hard_palate	700037543	6558	1184	421.723	-332.529	422.1	0.999987	-332.53	0.003683	0.951607	Ewens
Hard_palate	700024090	5128	1172	474.591	-267.651	474.6	0.999995	-267.65	0.001104	0.973495	Ewens
Hard_palate	700023646	5549	1041	378.073	-297.173	377.9	0.999867	-297.19	0.02878	0.865279	Ewens
Hard_palate	700024028	5267	804	264.186	-277.723	263.9	0.999985	-277.72	0.00305	0.955955	Ewens
Hard_palate	700024501	3593	582	196.509	-222.803	196.6	0.999995	-222.8	0.0007736	0.977811	Ewens
Hard_palate	700023497	8977	1313	423.354	-372.363	423.5	0.999987	-372.36	0.00315	0.955241	Ewens
Hard_palate	700106603	4837	896	323.265	-281.012	323.4	0.99999	-281.01	0.002055	0.963845	Ewens
Hard_palate	700023440	4834	979	370.218	-242.03	370.5	0.999987	-242.03	0.002826	0.957608	Ewens
Hard_palate	700023694	3954	963	405.151	-229.496	404.3	0.999575	-229.54	0.08258	0.773825	Ewens
Hard_palate	700038534	4669	970	371.959	-250.158	371.5	0.99998	-250.16	0.004853	0.944464	Ewens
Hard_palate	700023544	4813	1101	446.059	-194.151	445.8	0.999503	-194.19	0.08074	0.776297	Ewens
Hard_palate	700023228	4645	1004	393.623	-286.772	393.8	0.999995	-286.77	0.001344	0.970756	Ewens
Hard_palate	700105214	5610	877	291.362	-402.772	291.3	0.999993	-402.77	0.001767	0.966466	Ewens
Hard_palate	700021684	3181	541	186.957	-203.822	186.6	0.999798	-203.83	0.0217	0.882881	Ewens
Hard_palate	700103657	5262	810	267.181	-240.227	266.9	0.999991	-240.23	0.002061	0.963791	Ewens
Hard_palate	700023808	3385	767	308.92	-262.372	309	0.99999	-262.37	0.001811	0.966059	Ewens
Hard_palate	700023383	2296	523	211.205	-150.158	211.2	0.99999	-150.16	0.00114	0.973065	Ewens
Hard_palate	700038687	9181	1238	385.275	-386.375	385.1	0.999867	-386.39	0.03499	0.85162	Ewens
Hard_palate	700023059	10421	1461	462.401	-474.51	462.8	0.999988	-474.51	0.004792	0.944809	Ewens
Hard_palate	700023183	3800	516	160.938	-286.407	160.8	0.999992	-286.41	0.001516	0.968937	Ewens
Hard_palate	700038014	10745	1590	515.389	-435.396	515.6	0.999988	-435.4	0.004233	0.948123	Ewens
Hard_palate	700023287	9381	1442	475.517	-414.261	475.8	0.999993	-414.26	0.002414	0.960815	Ewens
Hard_palate	700038438	13002	1623	489.128	-402.274	490	0.99981	-402.3	0.05998	0.806526	Ewens
Hard_palate	700021313	2810	729	319.134	-140.44	319.5	0.999982	-140.44	0.003055	0.955921	Ewens
Hard_palate	700105838	4897	857	300.478	-237.278	300.4	0.999993	-237.28	0.001228	0.972047	Ewens
Hard_palate	700021283	3939	812	309.999	-219.404	310.2	0.999995	-219.4	0.00112	0.973298	Ewens
Hard_palate	700038486	3026	669	265.593	-183.869	265.6	0.999976	-183.87	0.003082	0.955724	Ewens
Hard_palate	700105670	4979	840	289.289	-179.096	289.3	0.999991	-179.1	0.00107	0.973905	Ewens
Hard_palate	700024453	7258	1283	452.206	-400.343	452.6	0.999988	-400.34	0.003976	0.949719	Ewens
Hard_palate	700114004	5437	1116	425.159	-302.049	425	0.999869	-302.06	0.03142	0.859315	Ewens
Hard_palate	700106069	8388	984	289.138	-385.772	289.6	0.999974	-385.78	0.007021	0.933224	Ewens
Hard_palate	700111033	2380	622	273.55	-139.049	273.6	0.999988	-139.05	0.001145	0.97301	Ewens
Hard_palate	700103282	5178	1156	461.736	-216.697	462	0.999987	-216.7	0.0021	0.963447	Ewens
Hard_palate	700105886	4089	706	245.854	-301.13	245.6	0.999885	-301.14	0.0219	0.88235	Ewens
Hard_palate	700114222	5235	1285	543.352	-338.173	543.8	0.999988	-338.18	0.003959	0.949827	Ewens
Hard_palate	700110360	2158	805	465.134	-140.93	464.8	0.999988	-140.93	0.002021	0.964143	Ewens
Hard_palate	700105157	5575	1309	538.682	-234.242	538.9	0.999995	-234.24	0.001194	0.972434	Ewens
Hard_palate	700106497	3925	807	307.647	-215.156	307.9	0.999989	-215.16	0.001994	0.964386	Ewens
Hard_palate	700106400	4698	993	384.444	-208.384	384.8	0.999984	-208.39	0.002918	0.956921	Ewens
Hard_palate	700038745	2711	687	296.226	-188.593	296.3	0.999992	-188.59	0.00123	0.972019	Ewens
Hard_palate	700110708	2120	585	266.755	-179.037	266.8	0.999998	-179.04	0.0003221	0.985681	Ewens
Hard_palate	700105976	5551	530	143.981	-333.059	144.1	0.999992	-333.06	0.001372	0.970457	Ewens
Hard_palate	700111818	2695	626	255.8	-192.962	255.8	0.999995	-192.96	0.0007377	0.978332	Ewens
Hard_palate	700038582	3743	883	364.308	-254.335	363.9	0.999984	-254.34	0.003769	0.951048	Ewens
Hard_palate	700114810	2799	699	298.628	-241.014	298.5	0.999994	-241.01	0.001276	0.971503	Ewens
Hard_palate	700105783	3921	943	393.667	-229.493	393.9	0.999991	-229.49	0.001968	0.964619	Ewens
Hard_palate	700109390	2376	611	265.906	-187.065	265.8	0.999996	-187.06	0.000636	0.979881	Ewens
Hard_palate	700038960	2995	713	295.735	-244.051	295.4	0.999992	-244.05	0.001875	0.965462	Ewens
Hard_palate	700111512	1411	504	280.065	-110.473	280	0.999991	-110.47	0.0008697	0.976473	Ewens
Hard_palate	700114171	4853	899	324.355	-295.777	324.4	0.999991	-295.78	0.001729	0.966832	Ewens
Hard_palate	700106342	5260	664	200.914	-306.965	200.9	0.99996	-306.97	0.006407	0.936203	Ewens
Hard_palate	700106555	5139	1298	558.794	-235.638	559.2	0.999718	-235.67	0.05987	0.806703	Ewens
Hard_palate	700109456	3922	923	380.272	-237.791	380.1	0.999992	-237.79	0.001586	0.96823	Ewens
Hard_palate	700110228	2535	504	188.575	-270.449	188.5	0.999994	-270.45	0.00107	0.97391	Ewens
Hard_palate	700107823	1998	427	166.18	-142.85	166.3	0.999992	-142.85	0.0007883	0.977601	Ewens
Hard_palate	700095963	1829	654	363.881	-165.317	363.9	0.999972	-165.32	0.004228	0.948154	Ewens
Hard_palate	700096274	2843	890	444.635	-125.782	445	0.999876	-125.79	0.01664	0.897349	Ewens
Hard_palate	700096575	3382	887	391.136	-251.248	391.5	0.999987	-251.25	0.002946	0.956716	Ewens
Hard_palate	700095781	3673	1050	490.925	-282.118	491.5	0.999983	-282.12	0.005076	0.943203	Ewens
Hard_palate	700033137	14760	2016	630.982	-605.093	630.6	0.999812	-605.13	0.07977	0.77761	Ewens
Hard_palate	700033457	16874	2043	608.166	-668.975	608.4	0.999988	-668.98	0.005681	0.939918	Ewens
Hard_palate	700101645	6647	1085	367.882	-358.301	367.8	0.999993	-358.3	0.001688	0.967225	Ewens
Hard_palate	700016909	22190	2551	743.933	-625.976	744.4	0.999984	-625.98	0.007296	0.931929	Ewens
Hard_palate	700033000	4439	1001	402.124	-342.697	401.4	0.999985	-342.7	0.00614	0.937545	Ewens
Hard_palate	700102249	16865	1408	365.214	-548.438	364.7	0.999974	-548.44	0.009232	0.923456	Ewens
Hard_palate	700102912	5130	1048	398.203	-298.753	398.4	0.999995	-298.75	0.001439	0.969741	Ewens
Hard_palate	700099753	2622	726	331.905	-187.081	332.6	0.991108	-187.8	1.442	0.229753	Ewens
Hard_palate	700016039	19556	2118	603.509	-714.4	604.7	0.999816	-714.44	0.08521	0.770358	Ewens
Hard_palate	700015642	20730	2565	770.366	-556.786	769.6	0.993904	-557.99	2.4	0.121329	Ewens
Hard_palate	700100234	3182	937	447.39	-187.514	447.4	0.999997	-187.51	0.0005561	0.981187	Ewens
Hard_palate	700015134	8388	1564	566.36	-589.119	566.5	0.999996	-589.12	0.001817	0.965998	Ewens
Hard_palate	700014974	29556	2677	714.409	-1037.29	715.8	0.999821	-Inf	Inf	0	Ewens
Hard_palate	700098274	3643	1013	464.599	-201.292	464.7	0.999993	-201.29	0.001506	0.969047	Ewens
Hard_palate	700015200	6661	1353	512.574	-299.294	513	0.999808	-299.32	0.04541	0.831258	Ewens
Hard_palate	700015071	3049	798	351.379	-257.427	351.4	0.999995	-257.43	0.0009948	0.974838	Ewens
Hard_palate	700098366	2789	705	303.513	-187.105	303.7	0.999993	-187.11	0.00106	0.974028	Ewens
Hard_palate	700014734	7882	1418	504.22	-350.254	504.1	0.999805	-350.28	0.0495	0.823928	Ewens
Hard_palate	700099597	14853	1637	469.546	-455.087	470.4	0.999808	-455.12	0.05973	0.806916	Ewens
Hard_palate	700095417	2574	731	340.098	-149.57	340.5	0.999982	-149.57	0.00311	0.955527	Ewens
Hard_palate	700014516	4547	1065	437.566	-241.814	437.7	0.999993	-241.81	0.001523	0.968873	Ewens
Hard_palate	700095360	5121	857	294.001	-249.513	293.9	0.999861	-249.52	0.0222	0.881567	Ewens
Hard_palate	700014412	5430	879	296.82	-317.255	296.7	0.999987	-317.26	0.002965	0.956573	Ewens
Hard_palate	700098939	4059	997	421.678	-264.06	422.2	0.999993	-264.06	0.002304	0.961717	Ewens
Hard_palate	700097241	6476	1064	361.875	-307.774	362.2	0.999987	-307.78	0.003202	0.954875	Ewens
Hard_palate	700097638	4136	919	366.007	-213.645	366.4	0.999992	-213.65	0.002065	0.963752	Ewens
Hard_palate	700099009	6505	1373	531.251	-265.29	530.8	0.999995	-265.29	0.001616	0.967933	Ewens
Hard_palate	700097298	2463	837	446.211	-161.522	446.4	0.999995	-161.52	0.0009167	0.975847	Ewens
Hard_palate	700106934	4530	983	386.244	-247.788	386.1	0.999867	-247.8	0.02668	0.870244	Ewens
Hard_palate	700110294	1176	563	423.241	-40.141	423.4	0.999997	-40.14	0.0001741	0.989474	Ewens
Hard_palate	700105573	590	344	344.231	-33.42	24100	0.371768	-33.74	0.6362	0.425107	Ewens
Hard_palate	700105727	758	255	134.537	-62.093	134.4	0.999993	-62.09	0.000384	0.984366	Ewens
Hard_palate	700113554	1802	595	309.755	-105.194	309.8	0.999964	-105.2	0.002547	0.959751	Ewens
Hard_palate	700114435	1849	705	415.567	-128.834	415.6	0.999997	-128.83	0.0003562	0.984943	Ewens
Hard_palate	700114600	2191	1069	823.573	-97.996	823.7	0.999996	-98	0.0003703	0.984646	Ewens
Hard_palate	700113488	1269	435	233.372	-106.553	233.3	0.999991	-106.55	0.0007006	0.978884	Ewens
Hard_palate	700114279	1952	778	478.429	-129.799	478.3	0.999998	-129.8	0.0002773	0.986713	Ewens
Hard_palate	700105404	550	306	283.35	-28.516	283.2	0.999995	-28.52	0.0001173	0.991359	Ewens
Hard_palate	700113603	1721	752	508.524	-78.574	508.8	0.999989	-78.57	0.001129	0.973191	Ewens
Hard_palate	700107196	733	406	373.578	-43.979	373.8	0.999996	-43.98	0.0002626	0.987072	Ewens
Hard_palate	700110426	1039	442	290.191	-141.534	290.1	0.999997	-141.53	0.0003676	0.984704	Ewens
Hard_palate	700110651	630	369	372.237	-49.937	21910	0.375976	-50.57	1.265	0.260619	Ewens
Hard_palate	700110594	805	412	337.689	-66.571	337.5	0.999969	-66.57	0.002461	0.960434	Ewens
Hard_palate	700110162	593	440	593	-38.68	770.2	0.999997	-34.98	7.407	0.0064986	Etienne
Hard_palate	700108045	1550	632	397.414	-102.297	397.7	0.999989	-102.3	0.001208	0.972275	Ewens
Hard_palate	700108961	1247	427	228.868	-97.19	228.9	0.999997	-97.19	0.0002253	0.988023	Ewens
Hard_palate	700108789	1181	552	403.019	-136.426	403.3	0.999953	-136.43	0.006393	0.936274	Ewens
Hard_palate	700108480	1247	561	391.749	-110.4	391.2	0.999957	-110.4	0.004995	0.943658	Ewens
Hard_palate	700109814	1817	666	378.718	-183.914	378.8	0.999997	-183.91	0.0004001	0.984042	Ewens
Hard_palate	700108291	1455	718	561.065	-58.756	560.7	0.999987	-58.76	0.001024	0.974475	Ewens
Palatine_Tonsils	700024093	7583	1161	382.115	-347.665	381.9	0.999867	-347.68	0.03208	0.857845	Ewens
Palatine_Tonsils	700106937	4727	912	336.055	-308.684	336.2	0.999988	-308.69	0.002822	0.957635	Ewens
Palatine_Tonsils	700109240	1556	612	371.437	-128.606	371.2	0.999941	-128.61	0.006912	0.93374	Ewens
Palatine_Tonsils	700037546	7115	1176	401.133	-280.593	400.9	0.999798	-280.61	0.0388	0.843843	Ewens
Palatine_Tonsils	700114378	5173	711	222.995	-243.306	222.8	0.99999	-243.31	0.001773	0.966412	Ewens
Palatine_Tonsils	700105217	5802	757	232.245	-266.022	232	0.999985	-266.02	0.002803	0.957773	Ewens
Palatine_Tonsils	700014743	10860	1460	453.819	-382.318	454	0.999988	-382.32	0.003798	0.950859	Ewens
Palatine_Tonsils	700105786	4192	987	406.774	-177.772	407.1	0.999703	-177.79	0.04011	0.841257	Ewens
Palatine_Tonsils	700014915	6729	1018	333.204	-343.203	333.2	0.999993	-343.2	0.001644	0.967659	Ewens
Palatine_Tonsils	700024144	4552	898	334.809	-179.46	335	0.999693	-179.48	0.03821	0.845021	Ewens
Palatine_Tonsils	700023291	8321	1408	485.764	-328.689	485.7	0.999992	-328.69	0.001867	0.965534	Ewens
Palatine_Tonsils	700024552	41356	2675	639.011	-1026.91	639.5	0.999968	-Inf	Inf	0	Ewens
Palatine_Tonsils	700015074	6856	1227	435.129	-407.218	435.2	0.999996	-407.22	0.00132	0.971022	Ewens
Palatine_Tonsils	700015732	4577	786	273.018	-271.075	272.5	0.999984	-271.08	0.004535	0.94631	Ewens
Palatine_Tonsils	700037442	4887	840	291.922	-324.684	291.8	0.999987	-324.69	0.002726	0.95836	Ewens
Palatine_Tonsils	700102595	4769	1104	450.441	-242.303	450.1	0.99999	-242.3	0.00223	0.962335	Ewens
Palatine_Tonsils	700016350	8628	1150	356.113	-427.483	355.7	0.999991	-427.48	0.003404	0.953472	Ewens
Palatine_Tonsils	700016305	8737	1369	455.433	-495.748	454.9	0.999981	-495.75	0.007652	0.930295	Ewens
Palatine_Tonsils	700109117	2361	675	315.489	-183.597	315.3	0.999938	-183.6	0.01007	0.920086	Ewens
Palatine_Tonsils	700105627	6316	754	223.058	-229.454	223.4	0.999782	-229.47	0.02266	0.88034	Ewens
Palatine_Tonsils	700111584	1781	592	309.847	-125.518	309.6	0.999987	-125.52	0.001377	0.970397	Ewens
Palatine_Tonsils	700103570	4546	844	304.841	-197.261	305	0.999993	-197.26	0.00124	0.971911	Ewens
Palatine_Tonsils	700110822	1829	595	306.115	-124.382	306.2	0.999995	-124.38	0.0005837	0.980725	Ewens
Palatine_Tonsils	700114336	5057	1117	443.408	-281.223	443.7	0.999993	-281.22	0.001773	0.966418	Ewens
Palatine_Tonsils	700037745	5280	937	330.83	-260.165	331	0.999994	-260.17	0.001243	0.971877	Ewens
Palatine_Tonsils	700037802	3668	993	447.217	-226.449	447.4	0.999993	-226.45	0.001458	0.969538	Ewens
Palatine_Tonsils	700037963	5311	819	270.373	-267.026	270.1	0.999979	-267.03	0.003899	0.950211	Ewens
Palatine_Tonsils	700037396	5548	1010	361.22	-275.376	361.5	0.999987	-275.38	0.002897	0.957075	Ewens
Palatine_Tonsils	700037291	5773	953	324.83	-265.155	324.5	0.99998	-265.16	0.00478	0.944878	Ewens
Palatine_Tonsils	700037348	4173	969	396.047	-223.223	396.1	0.999995	-223.22	0.0009779	0.975053	Ewens
Palatine_Tonsils	700037186	4929	851	296.392	-226.678	296.3	0.999861	-226.69	0.02155	0.88329	Ewens
Palatine_Tonsils	700037081	4181	996	413.403	-194.466	413.2	0.999982	-194.47	0.002983	0.956442	Ewens
Palatine_Tonsils	700103612	6777	1106	374.972	-357.793	374.9	0.999993	-357.79	0.001734	0.966782	Ewens
Palatine_Tonsils	700037038	4470	836	303.089	-192.519	302.7	0.999976	-192.52	0.003502	0.952814	Ewens
Palatine_Tonsils	700024962	3893	973	416.023	-214.692	417.2	0.994929	-215.13	0.8747	0.349655	Ewens
Palatine_Tonsils	700037694	3997	992	422.285	-215.575	422.6	0.999943	-215.58	0.01083	0.917134	Ewens
Palatine_Tonsils	700037130	3192	839	370.482	-157.752	370.6	0.999997	-157.75	0.000449	0.983095	Ewens
Palatine_Tonsils	700038350	4692	996	386.532	-228.556	386.8	0.999993	-228.56	0.001516	0.968941	Ewens
Palatine_Tonsils	700113062	3689	876	362.856	-197.529	363.9	0.994811	-197.91	0.7707	0.380007	Ewens
Palatine_Tonsils	700114713	8034	1268	423.235	-371.987	423.6	0.999987	-371.99	0.004007	0.949528	Ewens
Palatine_Tonsils	700106864	6502	738	214.005	-314.685	214.1	0.999281	-314.75	0.1343	0.714029	Ewens
Palatine_Tonsils	700113020	4671	1141	480.976	-261.411	480.7	0.99999	-261.41	0.002316	0.961613	Ewens
Palatine_Tonsils	700038220	4495	1129	484.275	-224.809	484.6	0.999711	-224.84	0.0521	0.819446	Ewens
Palatine_Tonsils	700024913	4399	1085	460.111	-236.953	459.9	0.999995	-236.95	0.000995	0.974836	Ewens
Palatine_Tonsils	700024861	5171	1132	447.066	-273.425	447.4	0.999993	-273.43	0.001764	0.966501	Ewens
Palatine_Tonsils	700024747	2266	624	284.162	-141.85	284.2	0.999988	-141.85	0.001134	0.973137	Ewens
Palatine_Tonsils	700024696	5471	1082	404.004	-248.775	403.9	0.999798	-248.79	0.03629	0.848927	Ewens
Palatine_Tonsils	700105362	8984	1138	344.973	-355.751	345.1	0.999987	-355.75	0.002699	0.95857	Ewens
Palatine_Tonsils	700024303	4826	892	321.459	-231.939	321.7	0.999993	-231.94	0.001335	0.970851	Ewens
Palatine_Tonsils	700024345	3807	730	268.075	-209.357	268.3	0.99999	-209.36	0.001878	0.965431	Ewens
Palatine_Tonsils	700105730	5979	631	177.907	-220.729	177.8	0.999292	-220.76	0.06465	0.799284	Ewens
Palatine_Tonsils	700024642	5920	907	298.56	-246.36	298.7	0.999987	-246.36	0.002085	0.963576	Ewens
Palatine_Tonsils	700024794	5307	921	321.605	-207.033	321.4	0.99979	-207.05	0.02822	0.866602	Ewens
Palatine_Tonsils	700024249	5251	733	231.448	-240.436	231.2	0.999991	-240.44	0.001837	0.965815	Ewens
Palatine_Tonsils	700105270	10028	1071	303.46	-363.332	303.6	0.999987	-363.33	0.002651	0.95894	Ewens
Palatine_Tonsils	700024600	7198	1012	320.621	-336.416	321.2	0.999975	-336.42	0.0072	0.932378	Ewens
Palatine_Tonsils	700024197	6517	531	136.497	-244.419	136.8	0.999224	-244.46	0.08421	0.771676	Ewens
Palatine_Tonsils	700106654	10213	1532	499.631	-419.565	499.3	0.999805	-419.59	0.05805	0.809609	Ewens
Palatine_Tonsils	700024402	6148	963	320.247	-284.647	320.5	0.999987	-284.65	0.002801	0.95779	Ewens
Palatine_Tonsils	700106006	3610	921	398.945	-181.289	400	0.994714	-181.7	0.8176	0.365895	Ewens
Palatine_Tonsils	700023982	4761	934	347.21	-226.659	347.1	0.999865	-226.67	0.02356	0.878022	Ewens
Palatine_Tonsils	700106816	10543	1585	517.44	-393.114	517.1	0.999806	-393.14	0.05635	0.812368	Ewens
Palatine_Tonsils	700023868	4531	1001	397.372	-203.98	397.1	0.99999	-203.98	0.001983	0.964482	Ewens
Palatine_Tonsils	700114054	8871	1396	465.348	-367.679	465.6	0.999993	-367.68	0.002285	0.961872	Ewens
Palatine_Tonsils	700023649	5021	1057	408.321	-230.355	408.6	0.999993	-230.36	0.001567	0.968421	Ewens
Palatine_Tonsils	700024031	4682	1023	403.551	-266.592	403.6	0.999996	-266.59	0.001035	0.974338	Ewens
Palatine_Tonsils	700024504	5731	1040	371.359	-255.952	371.7	0.999987	-255.95	0.002975	0.956502	Ewens
Palatine_Tonsils	700023500	8082	1165	373.191	-323.754	373.3	0.999987	-323.76	0.002757	0.958125	Ewens
Palatine_Tonsils	700106606	10350	1066	297.945	-399.362	298.2	0.999987	-399.36	0.003163	0.955154	Ewens
Palatine_Tonsils	700023931	5198	661	200.611	-261.855	200.4	0.999989	-261.86	0.002041	0.963965	Ewens
Palatine_Tonsils	700023443	3984	782	290.746	-218.714	291.9	0.999912	-218.72	0.02063	0.885796	Ewens
Palatine_Tonsils	700023697	5241	1090	418.256	-296.228	417.8	0.99998	-296.23	0.005556	0.940584	Ewens
Palatine_Tonsils	700038537	6336	950	309.674	-362.391	309.8	0.99999	-362.39	0.002213	0.962479	Ewens
Palatine_Tonsils	700103437	7277	1113	366.135	-259.366	366.1	0.999992	-259.37	0.001383	0.97034	Ewens
Palatine_Tonsils	700023547	8188	1274	422.441	-295.589	422.3	0.999992	-295.59	0.001563	0.968462	Ewens
Palatine_Tonsils	700114112	6753	1335	498.426	-256.188	499.1	0.999977	-256.19	0.006208	0.937198	Ewens
Palatine_Tonsils	700023234	4298	928	363.584	-244.673	363.7	0.999994	-244.67	0.000941	0.975528	Ewens
Palatine_Tonsils	700021888	4303	995	405.666	-192.479	405.6	0.999983	-192.48	0.002668	0.958802	Ewens
Palatine_Tonsils	700103660	10639	939	248.214	-329.724	247.9	0.999972	-329.73	0.005362	0.941624	Ewens
Palatine_Tonsils	700023811	1987	691	375.453	-114.07	375.3	0.999996	-114.07	0.0005187	0.981829	Ewens
Palatine_Tonsils	700023386	4081	943	384.289	-189.994	384	0.999994	-189.99	0.001451	0.969617	Ewens
Palatine_Tonsils	700038690	10430	1523	490.74	-421.78	490.5	0.999804	-421.81	0.05558	0.813629	Ewens
Palatine_Tonsils	700023062	14301	950	228.716	-418.602	228.7	0.999982	-418.6	0.003646	0.95185	Ewens
Palatine_Tonsils	700023186	5198	1279	541.625	-257.882	541.9	0.999994	-257.88	0.001452	0.969609	Ewens
Palatine_Tonsils	700038017	11278	1494	461.499	-426.691	461.7	0.999988	-426.69	0.003724	0.951343	Ewens
Palatine_Tonsils	700105407	6027	782	239.365	-226.097	239.5	0.999986	-226.1	0.001685	0.96726	Ewens
Palatine_Tonsils	700038441	17396	1941	559.432	-504.014	559.8	0.999716	-504.06	0.08797	0.766776	Ewens
Palatine_Tonsils	700021316	18068	1889	531.087	-482.409	530.7	0.99997	-482.41	0.008763	0.925417	Ewens
Palatine_Tonsils	700021286	3032	767	330.39	-161.889	330.8	0.999982	-161.89	0.003209	0.954825	Ewens
Palatine_Tonsils	700038489	2614	622	257.877	-120.178	257.8	0.999994	-120.18	0.0005136	0.981918	Ewens
Palatine_Tonsils	700105673	4726	879	317.787	-255.001	317.8	0.999995	-255	0.0008541	0.976685	Ewens
Palatine_Tonsils	700024456	10014	1289	393.382	-442.068	393.7	0.999987	-442.07	0.004131	0.948754	Ewens
Palatine_Tonsils	700114007	5570	1046	380.089	-251.657	380.3	0.999993	-251.66	0.00153	0.968794	Ewens
Palatine_Tonsils	700106072	8097	1381	478.28	-381.448	478.6	0.999993	-381.45	0.002222	0.962405	Ewens
Palatine_Tonsils	700111036	2818	647	262.572	-189.725	262.7	0.999992	-189.73	0.001124	0.973252	Ewens
Palatine_Tonsils	700103285	5846	1238	479.874	-250.27	480.2	0.999806	-250.29	0.03903	0.843396	Ewens
Palatine_Tonsils	700105889	5241	941	334.187	-249.165	334.5	0.999987	-249.17	0.002632	0.959085	Ewens
Palatine_Tonsils	700114225	4793	813	280.716	-244.017	280.7	0.999993	-244.02	0.001177	0.972627	Ewens
Palatine_Tonsils	700105473	3261	851	374.025	-190.098	374.5	0.999982	-190.1	0.003673	0.951675	Ewens
Palatine_Tonsils	700105160	4914	1238	532.084	-216.711	532.5	0.999715	-216.74	0.06309	0.801682	Ewens
Palatine_Tonsils	700106500	4949	879	310.466	-280.273	310.6	0.999994	-280.27	0.001151	0.97294	Ewens
Palatine_Tonsils	700106403	4756	1072	430.553	-237.51	430.3	0.99999	-237.51	0.00214	0.963104	Ewens
Palatine_Tonsils	700110711	2890	643	256.195	-212.209	255.9	0.999992	-212.21	0.001646	0.967638	Ewens
Palatine_Tonsils	700105979	8714	972	280.019	-347.624	280.5	0.999974	-347.63	0.006932	0.933648	Ewens
Palatine_Tonsils	700111449	1764	653	374.618	-137.405	374.3	0.999922	-137.41	0.01011	0.919918	Ewens
Palatine_Tonsils	700111821	1853	490	217.095	-112.613	217.2	0.999664	-112.63	0.02917	0.864395	Ewens
Palatine_Tonsils	700038585	4093	940	381.677	-245.547	381.8	0.999981	-245.55	0.003373	0.953684	Ewens
Palatine_Tonsils	700114813	4874	1117	453.036	-259.158	453	0.999996	-259.16	0.0008482	0.976765	Ewens
Palatine_Tonsils	700109393	3078	576	208.81	-204.329	208.8	0.999995	-204.33	0.000597	0.980507	Ewens
Palatine_Tonsils	700098679	2839	592	227.367	-218.515	227.6	0.999993	-218.52	0.001371	0.970463	Ewens
Palatine_Tonsils	700038963	3305	851	370.79	-162.638	370.7	0.999994	-162.64	0.0008036	0.977384	Ewens
Palatine_Tonsils	700111515	2191	609	279.096	-156.934	279.4	0.999986	-156.94	0.002071	0.963704	Ewens
Palatine_Tonsils	700114174	3183	539	185.874	-222.259	186	0.999995	-222.26	0.0008753	0.976397	Ewens
Palatine_Tonsils	700106345	6636	706	199.682	-318.744	199.9	0.999986	-318.75	0.002628	0.959112	Ewens
Palatine_Tonsils	700106991	5404	1057	392.351	-268.531	392.2	0.999868	-268.54	0.02776	0.867681	Ewens
Palatine_Tonsils	700105103	3032	872	409.377	-192.7	409.9	0.999982	-192.7	0.003835	0.950622	Ewens
Palatine_Tonsils	700106558	4829	1031	401.418	-213.77	401.6	0.999995	-213.77	0.0008514	0.976722	Ewens
Palatine_Tonsils	700106708	4791	1109	452.459	-278.971	452.2	0.999871	-278.99	0.03027	0.86187	Ewens
Palatine_Tonsils	700105045	3306	849	369.285	-181.8	369.3	0.999989	-181.8	0.001583	0.968268	Ewens
Palatine_Tonsils	700109459	2566	553	216.318	-179.687	216.5	0.99999	-179.69	0.001415	0.969992	Ewens
Palatine_Tonsils	700110231	1820	576	290.04	-100.661	289.8	0.999986	-100.66	0.00135	0.970685	Ewens
Palatine_Tonsils	700108964	2124	665	332.162	-164.243	332	0.999995	-164.24	0.0007882	0.977602	Ewens
Palatine_Tonsils	700096057	2356	580	245.522	-178.17	245.7	0.999986	-178.17	0.001985	0.964465	Ewens
Palatine_Tonsils	700095966	2046	673	349.35	-183.427	349.3	0.999996	-183.43	0.0005695	0.980961	Ewens
Palatine_Tonsils	700096277	1067	472	323.329	-89.78	323.4	0.999987	-89.78	0.001175	0.97266	Ewens
Palatine_Tonsils	700096578	1942	536	244.419	-174.194	244.2	0.999995	-174.19	0.000916	0.975856	Ewens
Palatine_Tonsils	700095784	1339	560	361.308	-109.784	361.1	0.999941	-109.79	0.006296	0.936756	Ewens
Palatine_Tonsils	700096600	1611	541	285.475	-153.329	285.6	0.999981	-153.33	0.002553	0.9597	Ewens
Palatine_Tonsils	700033140	7910	1172	380.057	-515.622	379.8	0.999987	-515.62	0.004342	0.947459	Ewens
Palatine_Tonsils	700033736	14205	1815	552.296	-480.768	552.2	0.999986	-480.77	0.004419	0.946997	Ewens
Palatine_Tonsils	700033466	18917	2503	772.941	-663.454	772.7	0.999993	-663.46	0.003821	0.950713	Ewens
Palatine_Tonsils	700101648	2104	622	297.708	-176.592	297.5	0.999988	-176.59	0.001729	0.96683	Ewens
Palatine_Tonsils	700016912	5835	1078	388.452	-289.952	388.8	0.999987	-289.95	0.003235	0.954641	Ewens
Palatine_Tonsils	700033009	3947	1206	591.732	-214.351	591.8	0.999997	-214.35	0.0007328	0.978404	Ewens
Palatine_Tonsils	700016552	4521	1001	397.878	-319.837	398	0.999991	-319.84	0.002396	0.960958	Ewens
Palatine_Tonsils	700102252	28124	2210	561.781	-767.72	560	0.99972	-Inf	Inf	0	Ewens
Palatine_Tonsils	700016638	15250	1953	594.871	-606.363	595.1	0.999988	-606.37	0.005209	0.942464	Ewens
Palatine_Tonsils	700102915	4401	1001	404.153	-303.736	404.2	0.999992	-303.74	0.001972	0.964576	Ewens
Palatine_Tonsils	700016129	21710	2257	633.243	-680.154	633.1	0.999987	-680.16	0.005662	0.940018	Ewens
Palatine_Tonsils	700015446	6091	758	228.046	-373.062	228.2	0.999987	-373.06	0.002954	0.956654	Ewens
Palatine_Tonsils	700099756	2518	658	289.382	-209.477	290	0.991178	-210.15	1.34	0.247119	Ewens
Palatine_Tonsils	700016042	6966	1014	326.201	-314.152	325.8	0.999991	-314.15	0.002791	0.957866	Ewens
Palatine_Tonsils	700015544	5451	853	283.513	-303.342	283.3	0.999835	-303.36	0.03549	0.85058	Ewens
Palatine_Tonsils	700015651	10459	1964	713.871	-494.432	714.4	0.999818	-494.47	0.07489	0.784339	Ewens
Palatine_Tonsils	700100237	4048	1044	455.43	-248.638	455.5	0.999993	-248.64	0.001492	0.969184	Ewens
Palatine_Tonsils	700015143	4998	1004	378.011	-379.336	377.3	0.999985	-379.34	0.006236	0.937059	Ewens
Palatine_Tonsils	700014983	7004	1398	524.652	-458.804	524.4	0.999874	-458.82	0.04096	0.839614	Ewens
Palatine_Tonsils	700015275	3229	981	479.228	-188.909	479.1	0.999996	-188.91	0.0007581	0.978035	Ewens
Palatine_Tonsils	700098277	1984	594	286.921	-105.139	286.5	0.99997	-105.14	0.003576	0.952312	Ewens
Palatine_Tonsils	700015209	3129	768	324.603	-212.69	324.6	0.999977	-212.69	0.003758	0.95112	Ewens
Palatine_Tonsils	700014789	3891	1103	512.694	-223.36	512.9	0.999993	-223.36	0.001601	0.968079	Ewens
Palatine_Tonsils	700098369	2321	563	236.146	-142.141	236.4	0.999981	-142.14	0.002134	0.963152	Ewens
Palatine_Tonsils	700099600	7769	1174	384.101	-289.552	384.3	0.999987	-289.55	0.002793	0.957851	Ewens
Palatine_Tonsils	700014605	7945	1421	503.808	-372.78	504.1	0.999993	-372.78	0.002394	0.960974	Ewens
Palatine_Tonsils	700095420	2191	605	276.013	-140.232	275.9	0.999991	-140.23	0.001266	0.971617	Ewens
Palatine_Tonsils	700014519	4839	909	330.325	-338.497	329.7	0.999984	-338.5	0.005583	0.940439	Ewens
Palatine_Tonsils	700095363	1914	499	219.044	-94.697	219.1	0.999988	-94.7	0.0007954	0.977501	Ewens
Palatine_Tonsils	700014421	6606	1079	365.958	-314.433	366.3	0.999987	-314.43	0.003162	0.955154	Ewens
Palatine_Tonsils	700099069	4904	753	248.078	-261.013	247.8	0.999985	-261.01	0.002795	0.957838	Ewens
Palatine_Tonsils	700098942	4394	985	394.329	-240.72	394.5	0.999995	-240.72	0.0012	0.972362	Ewens
Palatine_Tonsils	700097244	4703	1122	466.156	-205.447	466.5	0.999709	-205.47	0.05172	0.820102	Ewens
Palatine_Tonsils	700097641	3630	887	373.911	-193.198	374.3	0.999316	-193.25	0.1127	0.737037	Ewens
Palatine_Tonsils	700099012	2665	891	468.739	-148.565	469.3	0.999977	-148.57	0.004175	0.948478	Ewens
Palatine_Tonsils	700097301	2743	821	396.624	-153.762	396.9	0.999989	-153.76	0.001623	0.967866	Ewens
Palatine_Tonsils	700103494	4521	978	383.6	-248.975	383.4	0.999867	-248.99	0.02617	0.871488	Ewens
Palatine_Tonsils	700110297	706	366	305.288	-38.482	305.2	0.999998	-38.48	7.652e-05	0.99302	Ewens
Palatine_Tonsils	700113108	2196	965	656.783	-136.81	656.6	0.999998	-136.81	0.000356	0.984946	Ewens
Palatine_Tonsils	700113557	2466	830	439.002	-150.798	439.2	0.999992	-150.8	0.001233	0.971987	Ewens
Palatine_Tonsils	700114438	2199	797	448.807	-103.562	449	0.999994	-103.56	0.0006236	0.980078	Ewens
Palatine_Tonsils	700114603	1237	628	509.448	-72.459	509.3	0.999999	-72.46	0.0001422	0.990485	Ewens
Palatine_Tonsils	700113491	1572	646	409.443	-76.856	409.7	0.999991	-76.86	0.0009022	0.976038	Ewens
Palatine_Tonsils	700114282	1369	462	244.709	-133.179	245	0.999972	-133.18	0.003232	0.954662	Ewens
Palatine_Tonsils	700113606	1812	679	393.878	-121.439	393.6	0.999923	-121.44	0.009647	0.921758	Ewens
Palatine_Tonsils	700107199	1199	482	298.727	-83.029	299.1	0.99999	-83.03	0.001081	0.973773	Ewens
Palatine_Tonsils	700110429	688	364	312.532	-78.131	312.7	0.999995	-78.13	0.000462	0.982852	Ewens
Palatine_Tonsils	700110654	821	366	252.767	-58.295	252.9	0.999996	-58.29	0.0002497	0.987392	Ewens
Palatine_Tonsils	700110597	949	425	295.119	-55.278	295.3	0.999994	-55.28	0.0003917	0.984209	Ewens
Palatine_Tonsils	700110165	890	503	478.15	-42.897	11330	0.361342	-44.46	3.133	0.076725	Ewens
Palatine_Tonsils	700108048	1950	689	379.457	-158.749	379.3	0.999995	-158.75	0.000767	0.977906	Ewens
Palatine_Tonsils	700108792	1973	587	282.237	-172.641	282.2	0.999996	-172.64	0.0004825	0.982475	Ewens
Palatine_Tonsils	700108483	2309	439	160.394	-150.058	160.4	0.999995	-150.06	0.000447	0.983132	Ewens
Palatine_Tonsils	700109817	1291	678	576.598	-81.638	577	0.999996	-81.64	0.0005436	0.981399	Ewens
Palatine_Tonsils	700109327	1192	560	411.391	-95.936	411.1	0.999997	-95.94	0.0004984	0.98219	Ewens
Palatine_Tonsils	700108294	1124	408	229.846	-83.334	229.8	0.999991	-83.33	0.0006723	0.979314	Ewens
Saliva	700038435	2393	177	43.959	-122.977	43.89	0.999526	-122.99	0.02153	0.883334	Ewens
Saliva	700038531	6513	350	78.999	-205.416	78.98	0.999907	-205.42	0.004697	0.945362	Ewens
Saliva	700021359	2176	275	83.128	-100.55	83.21	0.999724	-100.55	0.005293	0.942004	Ewens
Saliva	700037698	2582	655	282.603	-124.607	282.6	0.999988	-124.61	0.001157	0.972871	Ewens
Saliva	700037075	4172	636	208.808	-183.134	209	0.999986	-183.14	0.001572	0.968373	Ewens
Saliva	700023643	753	166	65.577	-61.978	65.62	0.999773	-61.98	0.007109	0.932805	Ewens
Saliva	700015257	7059	1735	734.338	-361.391	733.4	0.999987	-361.39	0.005698	0.939828	Ewens
Saliva	700038229	3979	1207	589.046	-176.474	589.8	0.999983	-176.48	0.004338	0.947486	Ewens
Saliva	700016344	5391	1481	673.799	-240.628	674.1	0.999532	-240.69	0.1132	0.736514	Ewens
Saliva	700105883	4743	771	260.835	-223.185	260.8	0.999993	-223.19	0.001078	0.973802	Ewens
Saliva	700024297	3617	813	325.929	-163.555	326.1	0.999814	-163.57	0.02248	0.880816	Ewens
Saliva	700024690	2002	549	249.257	-101.37	249.5	0.999975	-101.37	0.00223	0.962339	Ewens
Saliva	700015714	6337	914	292.815	-303.194	292.5	0.999991	-303.2	0.002423	0.960745	Ewens
Saliva	700016123	15282	2096	657.203	-600.394	656.8	0.999813	-600.43	0.08225	0.774277	Ewens
Saliva	700014783	5993	1102	396.156	-266.567	396.4	0.999993	-266.57	0.001637	0.967727	Ewens
Saliva	700105835	4520	665	214.869	-197.401	214.7	0.99999	-197.4	0.001626	0.967837	Ewens
Saliva	700014559	11500	1909	652.654	-493.496	652.3	0.999813	-493.53	0.07198	0.788481	Ewens
Saliva	700106339	3767	449	132.665	-168.934	132.6	0.999976	-168.94	0.001762	0.966514	Ewens
Saliva	700033730	14918	1780	526.749	-542.817	527	0.999988	-542.82	0.004763	0.944979	Ewens
Saliva	700023691	6176	884	282.245	-344.503	282.3	0.99999	-344.5	0.002045	0.963929	Ewens
Saliva	700024855	4294	682	228.199	-215.883	228.3	0.999994	-215.88	0.0008099	0.977296	Ewens
Saliva	700103279	4514	1061	436.845	-204.461	437.2	0.999706	-204.48	0.04788	0.826786	Ewens
Saliva	700015631	4269	1354	683.456	-237.139	683	0.999995	-237.14	0.001482	0.969293	Ewens
Saliva	700109111	3617	995	452.993	-252.216	453.1	0.999993	-252.22	0.001486	0.969251	Ewens
Saliva	700111578	2108	631	304.772	-139.86	304.6	0.999995	-139.86	0.0006968	0.97894	Ewens
Saliva	700110816	2164	756	412.399	-131.064	412.3	0.999993	-131.06	0.0007568	0.978053	Ewens
Saliva	700114330	6983	1412	533.626	-262.207	534.2	0.999813	-262.23	0.03923	0.842997	Ewens
Saliva	700037739	2708	701	306.428	-149.288	306.8	0.999981	-149.29	0.00284	0.957497	Ewens
Saliva	700037796	3470	716	273.459	-149.391	274.2	0.99455	-149.68	0.5821	0.445504	Ewens
Saliva	700037390	4091	838	318.825	-225.466	319	0.999996	-225.47	0.0008488	0.976757	Ewens
Saliva	700037285	9148	1703	616.216	-336.465	616	0.999714	-336.5	0.07599	0.782807	Ewens
Saliva	700037342	3044	519	179.563	-157.563	179.3	0.999878	-157.57	0.01196	0.912907	Ewens
Saliva	700037180	2432	624	271.179	-143.937	271.5	0.999981	-143.94	0.002619	0.959188	Ewens
Saliva	700037032	4234	832	309.536	-215.083	309.4	0.999862	-215.09	0.02077	0.885394	Ewens
Saliva	700024956	3740	890	369.136	-175.432	369.3	0.999992	-175.43	0.001378	0.970387	Ewens
Saliva	700037124	4147	968	396.873	-209.554	397.9	0.993572	-210.09	1.067	0.301676	Ewens
Saliva	700114372	4610	999	392.232	-276.112	392.5	0.999995	-276.11	0.001351	0.970678	Ewens
Saliva	700038344	4513	865	317.626	-249.927	317.7	0.999995	-249.93	0.0008444	0.976818	Ewens
Saliva	700113056	6037	986	334.385	-270.67	334.5	0.999987	-270.67	0.002143	0.963081	Ewens
Saliva	700114707	3583	914	395.879	-184.324	396.1	0.99982	-184.34	0.02448	0.87567	Ewens
Saliva	700106858	4702	750	251.477	-193.829	251.6	0.999986	-193.83	0.001606	0.968032	Ewens
Saliva	700113014	4992	1118	447.368	-251.121	447.7	0.999993	-251.12	0.001731	0.966815	Ewens
Saliva	700024917	6840	918	285.062	-428.961	285.2	0.999318	-429.05	0.1702	0.679946	Ewens
Saliva	700024741	4153	764	274.633	-183.774	274.9	0.999986	-183.77	0.001991	0.964407	Ewens
Saliva	700105356	8072	1328	452.01	-401.17	452.3	0.999993	-401.17	0.002236	0.962286	Ewens
Saliva	700024339	5830	896	295.357	-278.274	295.5	0.999987	-278.28	0.002078	0.963638	Ewens
Saliva	700024636	5639	710	214.618	-241.922	214.4	0.999985	-241.92	0.002583	0.959466	Ewens
Saliva	700105264	8930	1080	321.259	-339.177	321.5	0.999987	-339.18	0.003184	0.955003	Ewens
Saliva	700037451	5753	1230	479.331	-279.37	479.6	0.999993	-279.37	0.001989	0.964425	Ewens
Saliva	700024546	2217	697	349.267	-127.236	349.1	0.999985	-127.24	0.001824	0.965932	Ewens
Saliva	700024190	6505	1044	351.159	-261.347	351.4	0.999993	-261.35	0.001617	0.967921	Ewens
Saliva	700024396	5505	923	316.949	-221.366	316.8	0.999789	-221.38	0.02833	0.866342	Ewens
Saliva	700106000	4740	653	204.991	-184.218	205.5	0.999848	-184.23	0.01803	0.89319	Ewens
Saliva	700023976	5211	1279	540.785	-227.812	541.8	0.999949	-227.82	0.01343	0.907757	Ewens
Saliva	700106810	8672	1136	349.213	-319.106	349.8	0.999799	-319.13	0.04008	0.841322	Ewens
Saliva	700023862	5020	1044	400.585	-280.855	400.4	0.999868	-280.87	0.02782	0.867542	Ewens
Saliva	700037540	6523	1303	489.185	-310.497	489.5	0.999993	-310.5	0.002109	0.963367	Ewens
Saliva	700024087	10806	1210	349.152	-423.955	349.8	0.999975	-423.96	0.009112	0.923951	Ewens
Saliva	700023494	5365	1036	381.959	-282.495	381.8	0.999867	-282.51	0.0273	0.868759	Ewens
Saliva	700106600	5306	906	313.863	-185.233	314.2	0.999975	-185.24	0.003786	0.950936	Ewens
Saliva	700023925	6691	1011	330.725	-291.697	330.6	0.999864	-291.71	0.02675	0.870076	Ewens
Saliva	700023437	5376	973	346.955	-265.133	346.8	0.999865	-265.15	0.02564	0.872777	Ewens
Saliva	700103431	4090	636	210.716	-146.513	210.9	0.99978	-146.52	0.01321	0.908489	Ewens
Saliva	700023541	8898	1243	392.758	-277.746	393	0.999992	-277.75	0.001793	0.966223	Ewens
Saliva	700114106	7051	1350	495.585	-257.6	496.2	0.999977	-257.6	0.006451	0.935986	Ewens
Saliva	700023235	2749	711	310.631	-119.083	310.6	0.999994	-119.08	0.0006083	0.980324	Ewens
Saliva	700105211	5399	876	296.129	-263.134	296	0.999861	-263.15	0.02275	0.880109	Ewens
Saliva	700023805	3673	752	285.999	-242.603	285.7	0.999993	-242.6	0.001568	0.968418	Ewens
Saliva	700113485	7494	1313	460.752	-345.661	461	0.999993	-345.66	0.002037	0.964	Ewens
Saliva	700023380	3988	861	337.298	-197.323	337.5	0.99999	-197.32	0.001602	0.968077	Ewens
Saliva	700023180	4408	1021	416.692	-216.615	417.6	0.999853	-216.63	0.02765	0.867942	Ewens
Saliva	700105419	3935	780	291.521	-169.45	291.4	0.99995	-169.45	0.005615	0.94027	Ewens
Saliva	700105667	3927	857	337.788	-173.396	337.7	0.999951	-173.4	0.006256	0.936958	Ewens
Saliva	700024450	6317	1134	402.747	-304.765	403	0.999993	-304.77	0.001765	0.966491	Ewens
Saliva	700114001	7311	993	309.943	-315.396	310.2	0.999987	-315.4	0.002912	0.956966	Ewens
Saliva	700106066	5429	795	256.381	-238.725	256.5	0.999994	-238.73	0.001005	0.974714	Ewens
Saliva	700111030	2356	694	331.351	-184.787	331.2	0.999938	-184.79	0.01003	0.920216	Ewens
Saliva	700114219	4262	1071	459.522	-210.257	459.6	0.999995	-210.26	0.0009573	0.975317	Ewens
Saliva	700110357	1803	748	478.785	-138.891	478.4	0.999925	-138.9	0.01098	0.916527	Ewens
Saliva	700109234	1547	692	480.245	-125.901	480	0.999997	-125.9	0.0005105	0.981974	Ewens
Saliva	700105154	5357	1062	397.04	-284.509	396.9	0.999868	-284.52	0.02819	0.866664	Ewens
Saliva	700106494	6630	1114	382.98	-321.318	383.2	0.999993	-321.32	0.001786	0.966294	Ewens
Saliva	700106397	4791	846	297.938	-254.058	297.6	0.999979	-254.06	0.004016	0.94947	Ewens
Saliva	700038742	3801	853	341.663	-203.38	342.3	0.999867	-203.39	0.02329	0.878695	Ewens
Saliva	700110705	2299	603	265.809	-141.093	265.9	0.999988	-141.09	0.001061	0.974011	Ewens
Saliva	700111443	1481	572	341.166	-93.77	340.9	0.999921	-93.77	0.007919	0.929093	Ewens
Saliva	700111815	2578	558	218.813	-169.558	219.2	0.990421	-170.07	1.018	0.312937	Ewens
Saliva	700038579	4617	695	226.895	-243.985	226.7	0.999989	-243.99	0.002131	0.963178	Ewens
Saliva	700114807	4309	1057	446.705	-247.449	447	0.999972	-247.45	0.005731	0.939654	Ewens
Saliva	700105780	4411	995	399.785	-202.427	399.5	0.99999	-202.43	0.001961	0.964677	Ewens
Saliva	700109387	2602	777	374.715	-162.694	375	0.999989	-162.69	0.001482	0.969296	Ewens
Saliva	700038957	3526	788	314.844	-189.77	314.7	0.999989	-189.77	0.001648	0.967621	Ewens
Saliva	700111509	2402	691	324.392	-164.94	324.4	0.999997	-164.94	0.0004563	0.982958	Ewens
Saliva	700114168	4222	1131	505.839	-195.765	506.2	0.999713	-195.79	0.0489	0.824984	Ewens
Saliva	700106552	5826	975	334.518	-248.003	334.7	0.999993	-248	0.001429	0.969841	Ewens
Saliva	700109453	2388	637	283.953	-138.926	284	0.999988	-138.93	0.001152	0.972928	Ewens
Saliva	700110225	1898	757	465.817	-122.417	466.2	0.999989	-122.42	0.001556	0.968533	Ewens
Saliva	700108958	2078	792	466.734	-147.094	466.4	0.999925	-147.1	0.01109	0.916133	Ewens
Saliva	700109811	1663	791	590.154	-103.469	590.4	0.999995	-103.47	0.0007039	0.978834	Ewens
Saliva	700096051	2925	973	509.829	-133.037	509.4	0.999997	-133.04	0.0007304	0.978439	Ewens
Saliva	700095960	1768	732	467.566	-142.121	467.2	0.999944	-142.13	0.008766	0.925405	Ewens
Saliva	700096271	962	513	445.858	-46.939	445.9	0.999996	-46.94	0.0001357	0.990705	Ewens
Saliva	700096572	1240	554	383.835	-122.566	383.6	0.99994	-122.57	0.00783	0.92949	Ewens
Saliva	700095778	1879	739	448.592	-152.229	448.3	0.999924	-152.23	0.01061	0.917977	Ewens
Saliva	700096594	1466	620	404.759	-110.308	404.5	0.999923	-110.31	0.008493	0.926573	Ewens
Saliva	700033134	11163	2120	775.113	-495.485	775.7	0.99982	-495.52	0.07883	0.778884	Ewens
Saliva	700033448	17814	2532	806.346	-555.33	805.8	0.999972	-555.34	0.01318	0.908607	Ewens
Saliva	700101642	2779	667	278.014	-225.393	277.7	0.999992	-225.39	0.001709	0.967024	Ewens
Saliva	700016906	5701	1372	573.131	-279.815	573.6	0.999812	-279.84	0.04686	0.828628	Ewens
Saliva	700015991	9249	1830	683.646	-381.535	683.3	0.999718	-381.58	0.08669	0.768428	Ewens
Saliva	700102589	6462	1693	746.334	-275.815	746.8	0.999995	-275.82	0.001959	0.964696	Ewens
Saliva	700016546	4360	1265	597.749	-214.324	598.8	0.999945	-214.33	0.01372	0.906747	Ewens
Saliva	700102246	3977	928	380.382	-230.884	380.6	0.999986	-230.89	0.002483	0.960261	Ewens
Saliva	700016620	13200	2018	663.895	-512.623	663.5	0.999813	-512.66	0.07619	0.782525	Ewens
Saliva	700102909	6323	1410	562.879	-306.546	563.3	0.999993	-306.55	0.002265	0.962041	Ewens
Saliva	700016299	10140	1953	719.297	-336.701	719	0.999988	-336.7	0.004005	0.949537	Ewens
Saliva	700015440	6386	1167	418.216	-292.607	418.5	0.999993	-292.61	0.001785	0.966301	Ewens
Saliva	700099750	3318	980	468.958	-168.367	469	0.999997	-168.37	0.0005827	0.980741	Ewens
Saliva	700016036	16924	2188	669.105	-530.1	669.5	0.99973	-530.15	0.1048	0.746201	Ewens
Saliva	700015422	8511	1421	487.099	-369.126	487.4	0.999993	-369.13	0.002399	0.960939	Ewens
Saliva	700100231	6611	1256	459.204	-281.363	459.1	0.999802	-281.38	0.04362	0.834553	Ewens
Saliva	700015125	10053	1719	596.14	-394.935	596	0.999992	-394.94	0.002286	0.961863	Ewens
Saliva	700014965	10330	1909	688.199	-449.421	688	0.999993	-449.42	0.002723	0.958384	Ewens
Saliva	700098271	2634	918	499.85	-118.78	499.7	0.999883	-118.79	0.01439	0.904522	Ewens
Saliva	700015191	5091	1324	580.794	-240.795	581.3	0.999719	-240.83	0.06376	0.800645	Ewens
Saliva	700015068	3933	832	322.217	-233.547	322.5	0.99999	-233.55	0.00217	0.962844	Ewens
Saliva	700014909	1430	617	411.455	-122.622	411.3	0.999997	-122.62	0.0004081	0.983884	Ewens
Saliva	700098363	2969	757	327.72	-203.933	328.1	0.999982	-203.93	0.00318	0.955027	Ewens
Saliva	700099594	25088	1555	366.595	-536.934	366.9	0.999725	-536.97	0.07367	0.786067	Ewens
Saliva	700014611	11229	1534	480.109	-417.115	479.8	0.999804	-417.14	0.05581	0.813248	Ewens
Saliva	700095414	2556	719	332.297	-157.266	332.5	0.999993	-157.27	0.001066	0.973951	Ewens
Saliva	700014501	8343	1746	672.458	-335.617	672.3	0.999993	-335.62	0.002346	0.961368	Ewens
Saliva	700095357	2263	538	222.889	-128.858	223	0.999988	-128.86	0.001304	0.971189	Ewens
Saliva	700014403	9993	1362	425.831	-420.533	426	0.999987	-420.53	0.003748	0.951181	Ewens
Saliva	700099063	4525	1146	494.166	-252.798	494.1	0.999996	-252.8	0.0008634	0.976559	Ewens
Saliva	700098936	4880	1178	492.966	-305.808	493	0.999997	-305.81	0.0008022	0.977404	Ewens
Saliva	700097238	5511	1388	596.482	-236.55	596.7	0.999523	-236.6	0.1056	0.74523	Ewens
Saliva	700097635	3177	763	318.193	-179.553	318.6	0.999982	-179.55	0.0033	0.954189	Ewens
Saliva	700099006	3493	1159	606.126	-163.987	605.8	0.999476	-164.03	0.09163	0.762117	Ewens
Saliva	700097295	4029	1303	667.734	-195.319	667.8	0.999598	-195.36	0.08199	0.774623	Ewens
Saliva	700106931	6258	979	325.383	-309.27	325	0.99998	-309.27	0.004884	0.944285	Ewens
Saliva	700105621	1015	579	558.965	-37.776	10480	0.370798	-39.51	3.463	0.0627394	Ewens
Saliva	700110291	1058	602	578.775	-67.732	10080	0.368639	-71.34	7.225	0.0071897	Ewens
Saliva	700103564	883	516	518.802	-30.98	13350	0.381822	-31.67	1.38	0.240054	Ewens
Saliva	700103606	1135	514	361.599	-65.654	361.5	0.999936	-65.66	0.004537	0.9463	Ewens
Saliva	700105724	740	338	239.943	-42.304	239.8	0.999988	-42.3	0.0005295	0.981642	Ewens
Saliva	700106648	1759	211	62.396	-90.885	62.31	0.999837	-90.89	0.001794	0.966216	Ewens
Saliva	700103654	1786	469	206.827	-87.964	206.6	0.999964	-87.97	0.003069	0.955818	Ewens
Saliva	700107193	665	382	372.802	-32.789	17870	0.365402	-33.3	1.021	0.312351	Ewens
Saliva	700110423	720	434	461.072	-42.312	20750	0.396566	-43.11	1.597	0.206368	Ewens
Saliva	700105973	831	461	425.332	-31.339	11190	0.349773	-32.32	1.953	0.162225	Ewens
Saliva	700110648	953	502	428.579	-72.909	428.3	0.999999	-72.91	0.0001629	0.989816	Ewens
Saliva	700110591	844	437	364.016	-46.733	364.6	0.999499	-46.75	0.02495	0.874496	Ewens
Saliva	700110159	651	461	651	-20.871	101100	0.521491	-20.6	0.5345	0.464735	Etienne
Saliva	700109991	1455	647	445.999	-119.41	445.8	0.999996	-119.41	0.0005636	0.981059	Ewens
Saliva	700107820	1536	661	439.596	-155.011	439.6	0.999998	-155.01	0.0003115	0.985919	Ewens
Saliva	700108477	2109	675	342.921	-159.913	343.4	0.999891	-159.92	0.01638	0.898162	Ewens
Saliva	700109321	1034	520	416.396	-87.608	416.6	0.999999	-87.61	0.000172	0.989537	Ewens
Saliva	700108288	1328	626	461.826	-80.168	461.7	0.999998	-80.17	0.0001984	0.988761	Ewens
Subgingival_plaque	700109820	1857	714	424.179	-105.892	424.1	0.999996	-105.89	0.0004462	0.983148	Ewens
Subgingival_plaque	700105630	6838	673	184.904	-223.375	184.8	0.999297	-223.41	0.07179	0.788745	Ewens
Subgingival_plaque	700109243	2383	770	394.162	-108.395	393.9	0.999996	-108.39	0.0005396	0.981468	Ewens
Subgingival_plaque	700016555	4554	1118	472.739	-238.894	472.9	0.999993	-238.9	0.001581	0.968283	Ewens
Subgingival_plaque	700101784	2149	492	199.262	-129.541	199.4	0.999993	-129.54	0.0006586	0.979527	Ewens
Subgingival_plaque	700111039	3840	682	240.824	-167.836	240.9	0.999994	-167.84	0.0006206	0.980125	Ewens
Subgingival_plaque	700014522	16425	2144	658.285	-414.89	658.9	0.999973	-414.89	0.00894	0.924672	Ewens
Subgingival_plaque	700016353	9308	1762	643.096	-326.431	642.8	0.999987	-326.43	0.00342	0.953365	Ewens
Subgingival_plaque	700015218	21571	1964	525.051	-471.133	525.7	0.999869	-471.15	0.0355	0.850547	Ewens
Subgingival_plaque	700015660	6280	1541	651.527	-258.113	651.2	0.999988	-258.11	0.002786	0.957902	Ewens
Subgingival_plaque	700099072	5767	701	208.876	-216.877	209.2	0.999779	-216.89	0.02096	0.884901	Ewens
Subgingival_plaque	700114816	4126	1076	472.792	-198.199	472.6	0.999994	-198.2	0.001186	0.972526	Ewens
Subgingival_plaque	700109462	1899	506	225.324	-114.04	225.2	0.999986	-114.04	0.001222	0.972114	Ewens
Subgingival_plaque	700015077	9659	1297	402.926	-424.067	403.3	0.999987	-424.07	0.004137	0.948713	Ewens
Subgingival_plaque	700037549	7648	1228	413.178	-325.569	412.9	0.999799	-325.59	0.03912	0.843207	Ewens
Subgingival_plaque	700033475	11372	1664	536.688	-401.206	536.6	0.999992	-401.21	0.002232	0.962317	Ewens
Subgingival_plaque	700016308	7844	1620	619.375	-294.552	619.1	0.999987	-294.55	0.003282	0.954318	Ewens
Subgingival_plaque	700109120	2866	713	303.883	-172.676	304.2	0.999981	-172.68	0.003061	0.955877	Ewens
Subgingival_plaque	700111587	1872	529	245.17	-120.178	244.9	0.999969	-120.18	0.003045	0.955992	Ewens
Subgingival_plaque	700103573	8235	1352	459.728	-313.607	459.5	0.999802	-313.63	0.0464	0.829455	Ewens
Subgingival_plaque	700110825	1859	520	239.298	-142.016	239.3	0.999996	-142.02	0.0004	0.984044	Ewens
Subgingival_plaque	700114339	4759	956	359.928	-287.307	360	0.999995	-287.31	0.0009723	0.975124	Ewens
Subgingival_plaque	700037805	3645	756	289.571	-178.023	289.6	0.999992	-178.02	0.0009376	0.975572	Ewens
Subgingival_plaque	700037966	2305	616	274.918	-160.012	274.8	0.999991	-160.01	0.001269	0.97158	Ewens
Subgingival_plaque	700037399	4920	752	247.23	-218.2	247	0.999979	-218.2	0.003379	0.953644	Ewens
Subgingival_plaque	700037351	6466	869	269.993	-221.483	269.9	0.999985	-221.48	0.001646	0.967643	Ewens
Subgingival_plaque	700037189	2501	773	382.417	-141.905	382.8	0.999992	-141.91	0.001386	0.970302	Ewens
Subgingival_plaque	700037084	4244	538	163.032	-206.083	162.9	0.999979	-206.08	0.002201	0.962583	Ewens
Subgingival_plaque	700105579	5351	870	294.385	-177.565	294.4	0.999991	-177.57	0.001109	0.973435	Ewens
Subgingival_plaque	700024965	3458	945	428.29	-154.368	428.4	0.999997	-154.37	0.0005254	0.981713	Ewens
Subgingival_plaque	700037697	3037	653	255.154	-168.633	255.4	0.999981	-168.63	0.002661	0.958857	Ewens
Subgingival_plaque	700037133	4060	960	396.656	-214.781	396.7	0.999995	-214.78	0.0008234	0.977108	Ewens
Subgingival_plaque	700114381	6037	1373	554.432	-244.238	554.8	0.999849	-244.26	0.03411	0.85348	Ewens
Subgingival_plaque	700038353	4064	838	319.982	-191.162	320	0.999994	-191.16	0.000828	0.977043	Ewens
Subgingival_plaque	700113065	3934	736	266.849	-166.198	266.9	0.999992	-166.2	0.0009414	0.975523	Ewens
Subgingival_plaque	700114716	3942	1094	501.104	-236.551	501.1	0.999997	-236.55	0.0006741	0.979287	Ewens
Subgingival_plaque	700106867	7344	1202	408.098	-343.012	408.4	0.999993	-343.01	0.001855	0.965643	Ewens
Subgingival_plaque	700113023	4353	753	262.479	-228.239	262.6	0.99999	-228.24	0.001622	0.967872	Ewens
Subgingival_plaque	700038223	6282	1333	517.299	-260.106	518	0.999977	-260.11	0.006287	0.936804	Ewens
Subgingival_plaque	700024916	3160	737	301.943	-204.66	301.9	0.999977	-204.66	0.003484	0.952934	Ewens
Subgingival_plaque	700024864	4852	890	319.495	-225.877	319.3	0.99979	-225.89	0.02826	0.8665	Ewens
Subgingival_plaque	700024750	6561	829	250.987	-289.42	250.7	0.999991	-289.42	0.002125	0.963235	Ewens
Subgingival_plaque	700024699	5924	986	337.409	-282.35	337.7	0.999987	-282.35	0.002782	0.957939	Ewens
Subgingival_plaque	700105365	9147	809	213.981	-402.401	214.4	0.999285	-402.48	0.1508	0.697745	Ewens
Subgingival_plaque	700024306	6380	900	285.53	-259.711	285.6	0.999987	-259.71	0.001965	0.964644	Ewens
Subgingival_plaque	700024348	5906	869	280.865	-232.814	280.7	0.999785	-232.83	0.0272	0.869014	Ewens
Subgingival_plaque	700024645	6002	797	246.346	-306.474	246.5	0.999975	-306.48	0.004782	0.944869	Ewens
Subgingival_plaque	700024797	3635	634	221.857	-222.855	221.6	0.999989	-222.86	0.00188	0.965413	Ewens
Subgingival_plaque	700024252	5783	741	225.625	-248.749	225.4	0.99999	-248.75	0.001859	0.965604	Ewens
Subgingival_plaque	700105273	8918	1382	457.422	-355.467	457.2	0.999802	-355.49	0.05048	0.822239	Ewens
Subgingival_plaque	700024603	6891	624	166.378	-274.224	166.6	0.999889	-274.23	0.01483	0.903059	Ewens
Subgingival_plaque	700037445	5619	998	352.531	-273.775	352.8	0.999987	-273.78	0.002897	0.957075	Ewens
Subgingival_plaque	700024555	13024	1289	355.039	-360.579	354.4	0.999911	-360.59	0.01885	0.890809	Ewens
Subgingival_plaque	700024200	5510	1066	393.415	-225.721	393.3	0.999797	-225.74	0.03571	0.850107	Ewens
Subgingival_plaque	700024147	21155	1285	301.075	-482.841	302.2	0.999783	-482.87	0.06332	0.801316	Ewens
Subgingival_plaque	700106657	6377	1068	366.579	-234.066	366.4	0.999795	-234.08	0.0329	0.856074	Ewens
Subgingival_plaque	700024411	5737	948	323.278	-252.679	323.5	0.999987	-252.68	0.002679	0.958723	Ewens
Subgingival_plaque	700106009	4151	918	364.617	-231.276	364.7	0.999981	-231.28	0.003195	0.954925	Ewens
Subgingival_plaque	700023985	5090	1017	381.803	-236.314	382	0.999993	-236.31	0.001543	0.968662	Ewens
Subgingival_plaque	700106819	10104	1459	467.784	-366.072	468.1	0.999992	-366.07	0.002207	0.962531	Ewens
Subgingival_plaque	700023871	3316	836	359.365	-184.147	359.4	0.999989	-184.15	0.001598	0.968114	Ewens
Subgingival_plaque	700024096	10583	1417	439.688	-386.512	439.6	0.999986	-386.51	0.003178	0.955041	Ewens
Subgingival_plaque	700114058	13835	1140	294.354	-362.111	293.5	0.999688	-362.14	0.057	0.811296	Ewens
Subgingival_plaque	700023652	5957	891	290.109	-272.431	290	0.999861	-272.44	0.02242	0.880965	Ewens
Subgingival_plaque	700024034	6306	736	215.78	-246.812	215.6	0.99999	-246.81	0.001814	0.966026	Ewens
Subgingival_plaque	700024507	5689	1113	413.202	-281.272	413.5	0.999993	-281.27	0.001632	0.967772	Ewens
Subgingival_plaque	700023503	6023	932	308.196	-312.636	308.1	0.999862	-312.65	0.02478	0.874916	Ewens
Subgingival_plaque	700106609	10523	805	202.72	-338.163	202.7	0.999984	-338.16	0.002533	0.959861	Ewens
Subgingival_plaque	700023934	4573	830	296.347	-199.605	296.5	0.999992	-199.61	0.001186	0.972531	Ewens
Subgingival_plaque	700023446	7498	1560	598.85	-276.585	599.5	0.999816	-276.61	0.04441	0.833093	Ewens
Subgingival_plaque	700023700	5085	1310	571.143	-262.147	571.6	0.999719	-262.18	0.06409	0.800143	Ewens
Subgingival_plaque	700038540	5333	919	319.797	-265.075	319.4	0.999979	-265.08	0.004435	0.946902	Ewens
Subgingival_plaque	700103440	8211	1334	451.357	-268.111	451.9	0.999808	-268.13	0.03718	0.847096	Ewens
Subgingival_plaque	700023550	4034	931	379.119	-217.899	379.3	0.99999	-217.9	0.001804	0.966118	Ewens
Subgingival_plaque	700114115	8732	1193	373.351	-264.648	373.3	0.999975	-264.65	0.003278	0.954346	Ewens
Subgingival_plaque	700023233	5107	991	366.295	-203.352	366.8	0.999975	-203.35	0.004233	0.948123	Ewens
Subgingival_plaque	700105220	6361	931	300.21	-266.251	300.5	0.999987	-266.25	0.002584	0.959458	Ewens
Subgingival_plaque	700021891	3553	595	204.113	-236.078	204.3	0.999981	-236.08	0.002786	0.957904	Ewens
Subgingival_plaque	700103663	10994	1399	424.943	-347.78	425.2	0.999992	-347.78	0.002052	0.96387	Ewens
Subgingival_plaque	700023814	3607	718	268.933	-157.533	268.8	0.999992	-157.53	0.0008834	0.976289	Ewens
Subgingival_plaque	700023389	4147	514	154.318	-171.192	154.2	0.999992	-171.19	0.0007604	0.978001	Ewens
Subgingival_plaque	700038693	17683	1648	444.208	-468.497	444.5	0.999706	-468.53	0.07147	0.789204	Ewens
Subgingival_plaque	700023057	14079	1544	442.013	-418.411	441.9	0.999986	-418.41	0.003425	0.953333	Ewens
Subgingival_plaque	700023179	4529	885	328.295	-203.722	328.5	0.999993	-203.72	0.001209	0.972262	Ewens
Subgingival_plaque	700038020	12337	1400	406.115	-408.613	406.8	0.999804	-408.64	0.05232	0.819076	Ewens
Subgingival_plaque	700023299	14820	1501	416.993	-438.359	417.7	0.999805	-438.39	0.05653	0.812073	Ewens
Subgingival_plaque	700105410	5453	699	212.861	-221.965	213.2	0.999973	-221.97	0.00441	0.947055	Ewens
Subgingival_plaque	700038444	10644	773	191.393	-354.034	191.2	0.99997	-354.04	0.005318	0.941867	Ewens
Subgingival_plaque	700105844	5756	869	284.134	-228.926	284.2	0.999987	-228.93	0.001993	0.964395	Ewens
Subgingival_plaque	700021294	3389	580	201.064	-277.75	200.9	0.999792	-277.77	0.03507	0.85144	Ewens
Subgingival_plaque	700038492	4514	696	229.719	-204.768	229.6	0.999855	-204.78	0.01591	0.89964	Ewens
Subgingival_plaque	700105676	4660	766	260.515	-199.283	260.7	0.999986	-199.28	0.002008	0.964257	Ewens
Subgingival_plaque	700024459	11563	1562	486.535	-372.819	486.8	0.999992	-372.82	0.002414	0.960816	Ewens
Subgingival_plaque	700114010	7138	1267	447.48	-276.593	447.4	0.999992	-276.59	0.001563	0.968465	Ewens
Subgingival_plaque	700106075	6668	820	245.523	-264.406	246.1	0.999853	-264.42	0.02437	0.87595	Ewens
Subgingival_plaque	700103288	5592	949	327.794	-231.108	328	0.999993	-231.11	0.001423	0.96991	Ewens
Subgingival_plaque	700105892	6999	1074	353.828	-302.873	354	0.999987	-302.87	0.002445	0.960564	Ewens
Subgingival_plaque	700105932	3210	734	297.202	-168.069	297.2	0.999989	-168.07	0.001324	0.970976	Ewens
Subgingival_plaque	700110366	2242	692	341.952	-122.395	342.4	0.999976	-122.4	0.003069	0.955819	Ewens
Subgingival_plaque	700105476	6718	972	311.843	-354.652	311.5	0.999991	-354.65	0.002705	0.958524	Ewens
Subgingival_plaque	700105163	4137	1008	424.209	-166.752	424.5	0.999705	-166.77	0.04233	0.836991	Ewens
Subgingival_plaque	700106503	7366	962	295.317	-309.493	295.8	0.999974	-309.5	0.006797	0.934292	Ewens
Subgingival_plaque	700106405	6197	651	183.233	-221.644	183.4	0.999985	-221.64	0.001603	0.968062	Ewens
Subgingival_plaque	700105322	1094	347	174.874	-103.966	174.8	0.999997	-103.97	0.0002392	0.987661	Ewens
Subgingival_plaque	700038751	3464	446	135.99	-165.855	136.1	0.999978	-165.86	0.002019	0.964165	Ewens
Subgingival_plaque	700110714	2149	555	242.174	-122.892	242.4	0.999981	-122.89	0.002189	0.96268	Ewens
Subgingival_plaque	700105982	7269	1009	317.901	-321.702	318.2	0.999987	-321.7	0.002965	0.956576	Ewens
Subgingival_plaque	700111452	2105	562	250.626	-127.197	250.9	0.999981	-127.2	0.002124	0.963244	Ewens
Subgingival_plaque	700111824	2619	583	232.33	-164.534	232.8	0.990526	-165.05	1.034	0.309249	Ewens
Subgingival_plaque	700038588	2168	689	348.132	-121.327	348.3	0.999993	-121.33	0.0007594	0.978015	Ewens
Subgingival_plaque	700105790	4888	906	326.977	-205.55	326.9	0.99979	-205.56	0.02902	0.864736	Ewens
Subgingival_plaque	700109396	1965	490	209.05	-143.878	209.1	0.99999	-143.88	0.001024	0.974472	Ewens
Subgingival_plaque	700098682	2117	643	313.925	-126.513	313.8	0.999987	-126.51	0.00132	0.971014	Ewens
Subgingival_plaque	700038966	5289	567	160.795	-258.247	161	0.999983	-258.25	0.002623	0.959156	Ewens
Subgingival_plaque	700038912	3514	899	390.101	-181.175	390.3	0.999975	-181.18	0.003317	0.954072	Ewens
Subgingival_plaque	700111518	2399	598	255.136	-109.043	254.9	0.999989	-109.04	0.001067	0.973938	Ewens
Subgingival_plaque	700114177	5157	1100	428.077	-274.979	427.9	0.999869	-274.99	0.02912	0.864501	Ewens
Subgingival_plaque	700106348	28647	1602	366.306	-573.28	366.9	0.999648	-573.33	0.09052	0.763515	Ewens
Subgingival_plaque	700106561	2507	618	261.847	-114.602	261.9	0.999988	-114.6	0.001044	0.974223	Ewens
Subgingival_plaque	700106711	5861	1311	524.271	-311.797	524.7	0.999809	-311.82	0.04402	0.833819	Ewens
Subgingival_plaque	700105048	6691	859	261.797	-251.124	262	0.999986	-251.13	0.002348	0.961356	Ewens
Subgingival_plaque	700110234	2819	584	223.484	-154.464	223.7	0.99998	-154.47	0.002211	0.962499	Ewens
Subgingival_plaque	700096060	1722	614	340.763	-125.21	341	0.999919	-125.21	0.008531	0.92641	Ewens
Subgingival_plaque	700095969	2202	582	257.833	-169.893	258	0.999969	-169.89	0.003896	0.95023	Ewens
Subgingival_plaque	700096280	1545	467	227.083	-133.618	227.2	0.999993	-133.62	0.0007796	0.977725	Ewens
Subgingival_plaque	700096581	1803	634	347.699	-113.086	347.4	0.999921	-113.09	0.009173	0.923698	Ewens
Subgingival_plaque	700095787	1568	332	128.474	-128.531	128.4	0.999995	-128.53	0.0004764	0.982587	Ewens
Subgingival_plaque	700096603	1071	296	134.949	-95.179	134.9	0.999996	-95.18	0.0002006	0.9887	Ewens
Subgingival_plaque	700033143	15608	2044	628.429	-472.635	628	0.999971	-472.64	0.01009	0.919982	Ewens
Subgingival_plaque	700033739	9815	1598	541.273	-376.534	541.1	0.999992	-376.54	0.002112	0.963342	Ewens
Subgingival_plaque	700101651	5313	968	346.329	-214.505	346.1	0.999793	-214.52	0.03	0.862482	Ewens
Subgingival_plaque	700016915	2443	739	359.764	-130.686	360	0.999989	-130.69	0.001395	0.970208	Ewens
Subgingival_plaque	700033018	8514	1376	464.426	-369.175	464.2	0.999803	-369.2	0.05023	0.822656	Ewens
Subgingival_plaque	700102598	3048	784	341.34	-182.087	341.7	0.999982	-182.09	0.003341	0.953907	Ewens
Subgingival_plaque	700102255	25135	2242	595.084	-609.818	595	0.999974	-609.82	0.008908	0.924805	Ewens
Subgingival_plaque	700016647	15295	1916	578.306	-495.922	578.5	0.999983	-495.93	0.006274	0.936867	Ewens
Subgingival_plaque	700102918	6881	1130	384.249	-293.602	384	0.999796	-293.62	0.03642	0.848649	Ewens
Subgingival_plaque	700016132	9515	1397	451.218	-409.537	451.5	0.999993	-409.54	0.002459	0.960449	Ewens
Subgingival_plaque	700015449	6855	967	306.801	-296.579	306.9	0.999987	-296.58	0.002292	0.961814	Ewens
Subgingival_plaque	700015741	7277	849	248.901	-261.733	249	0.999986	-261.73	0.00181	0.966065	Ewens
Subgingival_plaque	700099759	2916	744	322.229	-150.563	322.2	0.999994	-150.56	0.0006333	0.979922	Ewens
Subgingival_plaque	700016045	12431	1385	398.902	-456.872	399.1	0.999987	-456.87	0.003643	0.951874	Ewens
Subgingival_plaque	700015553	5979	1139	416.989	-232.426	416.9	0.999799	-232.44	0.03497	0.85165	Ewens
Subgingival_plaque	700100240	6469	967	314.788	-272.999	314.9	0.999987	-273	0.00235	0.961334	Ewens
Subgingival_plaque	700015152	13459	1159	303.805	-412.948	304.3	0.999794	-412.97	0.03992	0.841643	Ewens
Subgingival_plaque	700014992	11312	1394	417.885	-319.909	417.6	0.999969	-319.91	0.005695	0.939844	Ewens
Subgingival_plaque	700015284	6801	946	298.306	-261.919	298.4	0.999987	-261.92	0.002075	0.96367	Ewens
Subgingival_plaque	700098280	2698	741	336.899	-139.338	336.9	0.999994	-139.34	0.0006731	0.979301	Ewens
Subgingival_plaque	700014918	5423	1075	401.887	-273.917	402.1	0.999993	-273.92	0.00155	0.968594	Ewens
Subgingival_plaque	700014792	6666	1112	380.968	-279.375	381.2	0.999993	-279.38	0.001724	0.966877	Ewens
Subgingival_plaque	700098372	2298	526	213.026	-179.239	212.8	0.999992	-179.24	0.001268	0.971596	Ewens
Subgingival_plaque	700014752	22466	1844	475.608	-565.923	476.2	0.999924	-565.94	0.02574	0.872545	Ewens
Subgingival_plaque	700099603	2073	494	204.93	-124.967	205.2	0.99998	-124.97	0.001794	0.966219	Ewens
Subgingival_plaque	700014612	11815	1780	581.685	-418.199	582.5	0.999714	-418.24	0.08334	0.772815	Ewens
Subgingival_plaque	700095423	2415	628	275.294	-165.119	275.6	0.999981	-165.12	0.002921	0.956896	Ewens
Subgingival_plaque	700095366	2071	515	219.349	-122.781	219.4	0.999988	-122.78	0.0008996	0.976072	Ewens
Subgingival_plaque	700014430	6148	813	250.855	-233.171	250.9	0.999986	-233.17	0.001721	0.966907	Ewens
Subgingival_plaque	700097247	6333	1093	380.679	-252.796	380.6	0.999992	-252.8	0.001345	0.970741	Ewens
Subgingival_plaque	700097644	2815	667	275.847	-157.619	276.2	0.999981	-157.62	0.002673	0.958764	Ewens
Subgingival_plaque	700099015	2832	787	360.717	-138.331	360.8	0.999993	-138.33	0.001	0.974772	Ewens
Subgingival_plaque	700097304	3043	723	299.529	-187.149	299.9	0.999981	-187.15	0.003025	0.95614	Ewens
Subgingival_plaque	700106940	4489	826	296.975	-199.2	296.8	0.999787	-199.21	0.02412	0.876589	Ewens
Subgingival_plaque	700103497	5356	780	250.924	-258.162	251	0.99999	-258.16	0.001699	0.967117	Ewens
Subgingival_plaque	700110300	1000	434	291.093	-61.928	291.3	0.999927	-61.93	0.003775	0.951006	Ewens
Subgingival_plaque	700113111	1826	882	670.81	-95.86	671.2	0.999866	-95.87	0.01693	0.896487	Ewens
Subgingival_plaque	700105733	840	267	134.688	-57.311	134.6	0.999885	-57.31	0.004047	0.949273	Ewens
Subgingival_plaque	700113560	2904	846	400.804	-142.451	400.8	0.999997	-142.45	0.0004492	0.983091	Ewens
Subgingival_plaque	700114441	1626	654	405.714	-81.696	405.2	0.999949	-81.7	0.004533	0.946321	Ewens
Subgingival_plaque	700114606	1964	823	532.317	-82.502	532.7	0.999912	-82.51	0.00838	0.927062	Ewens
Subgingival_plaque	700113494	2517	806	409.714	-125.805	410.2	0.999977	-125.81	0.003234	0.954652	Ewens
Subgingival_plaque	700114285	1126	515	366.469	-86.545	366.4	0.999998	-86.54	0.0001777	0.989364	Ewens
Subgingival_plaque	700113609	2188	567	247.963	-161.44	248.1	0.999991	-161.44	0.001444	0.969684	Ewens
Subgingival_plaque	700107202	1328	457	245.991	-75.289	246.1	0.999993	-75.29	0.0005764	0.980846	Ewens
Subgingival_plaque	700110432	680	425	483.938	-25.508	28940	0.421486	-25.82	0.6197	0.431173	Ewens
Subgingival_plaque	700110657	787	383	293.703	-44.035	293.9	0.999959	-44.04	0.001239	0.971923	Ewens
Subgingival_plaque	700110600	856	295	158.835	-55.694	158.8	0.999997	-55.69	0.0001456	0.990374	Ewens
Subgingival_plaque	700110168	835	411	319.834	-48.073	319.8	0.999997	-48.07	0.0001374	0.990648	Ewens
Subgingival_plaque	700107829	1862	647	351.277	-130.957	351	0.999988	-130.96	0.001587	0.968224	Ewens
Subgingival_plaque	700108051	1195	511	337.421	-78.132	337.6	0.999998	-78.13	0.0001731	0.989501	Ewens
Subgingival_plaque	700108795	1896	809	533.274	-108.969	533.5	0.999998	-108.97	0.0004136	0.983774	Ewens
Subgingival_plaque	700108486	1846	650	356.896	-96.557	356.6	0.999989	-96.56	0.001378	0.970385	Ewens
Subgingival_plaque	700109330	860	451	382.522	-50.328	382.4	0.999997	-50.33	0.0001787	0.989333	Ewens
Subgingival_plaque	700108297	1445	472	243.536	-78.34	243.4	0.999997	-78.34	0.0002165	0.98826	Ewens
Supragingival_plaque	700016307	6838	1451	563.12	-274.071	563.8	0.999814	-274.09	0.04085	0.839831	Ewens
Supragingival_plaque	700098681	2431	702	330.447	-125.235	330.2	0.999992	-125.24	0.001063	0.973989	Ewens
Supragingival_plaque	700105364	11186	723	172.56	-317.693	172.4	0.99997	-317.69	0.003799	0.950851	Ewens
Supragingival_plaque	700103439	7599	1260	430.456	-273.889	430.4	0.999992	-273.89	0.001531	0.968789	Ewens
Supragingival_plaque	700097246	5780	1076	389.245	-247.035	389.5	0.999993	-247.04	0.001565	0.968446	Ewens
Supragingival_plaque	700016131	13449	1300	355	-391.525	355.6	0.999799	-391.55	0.04652	0.829242	Ewens
Supragingival_plaque	700038692	11137	1194	338.825	-400.888	339	0.999987	-400.89	0.003116	0.955484	Ewens
Supragingival_plaque	700016352	7914	1845	756.143	-226.27	755.3	0.999975	-226.27	0.006471	0.935883	Ewens
Supragingival_plaque	700109119	1416	518	293.945	-94.272	293.7	0.999919	-94.28	0.007257	0.932113	Ewens
Supragingival_plaque	700105629	6554	1183	421.317	-281.746	421.6	0.999993	-281.75	0.001883	0.965391	Ewens
Supragingival_plaque	700111586	2092	489	200.505	-132.177	200.7	0.999986	-132.18	0.001568	0.96841	Ewens
Supragingival_plaque	700103572	18727	1579	410.974	-524.837	410.7	0.999792	-524.87	0.0552	0.814247	Ewens
Supragingival_plaque	700110824	1977	587	281.822	-110.768	281.7	0.999987	-110.77	0.001237	0.971941	Ewens
Supragingival_plaque	700114338	4408	974	386.686	-281.435	386.2	0.99998	-281.44	0.004837	0.944556	Ewens
Supragingival_plaque	700037804	3935	785	294.397	-201.822	294.7	0.999972	-201.82	0.003749	0.951177	Ewens
Supragingival_plaque	700037965	3868	807	310.133	-211.652	310	0.999994	-211.65	0.001026	0.974453	Ewens
Supragingival_plaque	700037398	4499	633	200.529	-213.471	200.7	0.999989	-213.47	0.001465	0.969464	Ewens
Supragingival_plaque	700037293	3532	972	442.633	-194.348	442.6	0.999994	-194.35	0.000925	0.975738	Ewens
Supragingival_plaque	700037350	4667	646	203.207	-174.443	203.2	0.99999	-174.44	0.000711	0.978728	Ewens
Supragingival_plaque	700037188	2933	722	305.697	-139.145	305.8	0.999997	-139.15	0.0003615	0.98483	Ewens
Supragingival_plaque	700037083	7121	658	176.713	-248.906	176.6	0.999291	-248.94	0.07052	0.790588	Ewens
Supragingival_plaque	700037040	3186	737	300.471	-208.669	300.4	0.999977	-208.67	0.003611	0.952085	Ewens
Supragingival_plaque	700105578	5680	795	251.333	-224.57	251.4	0.999986	-224.57	0.001755	0.966586	Ewens
Supragingival_plaque	700024964	3063	862	398.578	-139.561	398.4	0.999949	-139.56	0.004824	0.944626	Ewens
Supragingival_plaque	700037696	2880	756	333.512	-158.99	333.6	0.999989	-158.99	0.001418	0.969965	Ewens
Supragingival_plaque	700037132	3796	917	383.848	-209.159	384.4	0.999282	-209.22	0.1175	0.731743	Ewens
Supragingival_plaque	700114380	5100	1096	428.317	-300.262	428.1	0.999869	-300.28	0.02902	0.864731	Ewens
Supragingival_plaque	700038352	4109	881	343.793	-200.222	344.5	0.999848	-200.23	0.02328	0.878725	Ewens
Supragingival_plaque	700113064	4190	726	253.264	-176.023	253	0.999987	-176.02	0.001631	0.967781	Ewens
Supragingival_plaque	700114715	3778	973	424.051	-234.659	424.1	0.999989	-234.66	0.001897	0.965262	Ewens
Supragingival_plaque	700106866	7498	903	268.12	-358.275	267.8	0.999991	-358.28	0.002475	0.960323	Ewens
Supragingival_plaque	700113022	4387	973	387.124	-235.821	387.2	0.999995	-235.82	0.001	0.974771	Ewens
Supragingival_plaque	700038222	4643	890	326.83	-235.025	327	0.999993	-235.03	0.001262	0.971658	Ewens
Supragingival_plaque	700024915	5713	762	235.962	-265.224	236.3	0.999973	-265.23	0.005018	0.94353	Ewens
Supragingival_plaque	700024863	4673	854	305.986	-231.164	306.2	0.999993	-231.16	0.00125	0.971795	Ewens
Supragingival_plaque	700024749	4343	651	212.111	-239.082	211.9	0.999989	-239.08	0.001974	0.964565	Ewens
Supragingival_plaque	700024698	4638	1076	439.575	-204.265	439.8	0.999994	-204.27	0.001169	0.972729	Ewens
Supragingival_plaque	700024305	4844	557	162.295	-242.782	162.3	0.999958	-242.78	0.004934	0.943999	Ewens
Supragingival_plaque	700024347	5291	886	304.049	-207.118	303.9	0.999788	-207.13	0.02586	0.872233	Ewens
Supragingival_plaque	700024644	6633	668	185.085	-300.076	185	0.999978	-300.08	0.002896	0.957079	Ewens
Supragingival_plaque	700024796	4850	719	233.128	-250.686	232.9	0.999991	-250.69	0.001736	0.966765	Ewens
Supragingival_plaque	700024251	5973	757	229.458	-249.442	229.8	0.999973	-249.44	0.004975	0.943766	Ewens
Supragingival_plaque	700105272	9064	1318	423.865	-348.289	423.6	0.9998	-348.31	0.0444	0.833109	Ewens
Supragingival_plaque	700024602	5470	698	212.156	-233.472	212.5	0.999973	-233.47	0.004424	0.94697	Ewens
Supragingival_plaque	700037444	6592	1026	340.213	-231.82	340.6	0.999798	-231.83	0.02733	0.868688	Ewens
Supragingival_plaque	700024554	21078	1420	343.448	-462.741	342.4	0.999786	-462.77	0.05254	0.818693	Ewens
Supragingival_plaque	700024199	5873	1165	435.715	-239.006	436	0.999843	-239.02	0.02757	0.86812	Ewens
Supragingival_plaque	700024146	5754	471	121.243	-250.538	121.2	0.999988	-250.54	0.001109	0.973433	Ewens
Supragingival_plaque	700106656	11085	1245	359.68	-449.122	360.3	0.999975	-449.13	0.009666	0.921682	Ewens
Supragingival_plaque	700024410	6663	987	319.996	-310.047	320.3	0.999987	-310.05	0.00281	0.957723	Ewens
Supragingival_plaque	700106008	4645	1042	417.335	-260.209	417.5	0.999993	-260.21	0.001478	0.969329	Ewens
Supragingival_plaque	700023984	5204	982	357.709	-260.649	358	0.999987	-260.65	0.002783	0.957928	Ewens
Supragingival_plaque	700106818	8173	1386	478.68	-346.18	478.4	0.999804	-346.2	0.04918	0.824488	Ewens
Supragingival_plaque	700023870	5613	1147	435.914	-275.495	436.2	0.999803	-275.51	0.03774	0.845963	Ewens
Supragingival_plaque	700037548	7137	1048	338.459	-311.333	338.6	0.999987	-311.33	0.002549	0.95973	Ewens
Supragingival_plaque	700024095	10610	1357	413.046	-420.124	413.2	0.999987	-420.13	0.003496	0.952848	Ewens
Supragingival_plaque	700114057	9462	1065	307.907	-362.973	308	0.999987	-362.97	0.002711	0.958478	Ewens
Supragingival_plaque	700023651	4511	825	295.697	-220.877	295.9	0.999992	-220.88	0.001175	0.97265	Ewens
Supragingival_plaque	700024033	4692	798	275.889	-232.127	275.9	0.999993	-232.13	0.001132	0.973164	Ewens
Supragingival_plaque	700024506	10009	1353	421.529	-422.96	421.7	0.999987	-422.96	0.003719	0.951373	Ewens
Supragingival_plaque	700023502	12233	1110	296.311	-460.115	296.8	0.999974	-460.12	0.008406	0.926947	Ewens
Supragingival_plaque	700023933	4163	788	287.451	-193.681	287.4	0.999985	-193.68	0.001676	0.967345	Ewens
Supragingival_plaque	700023445	4820	1189	504.286	-219.585	504.7	0.999713	-219.61	0.05312	0.817723	Ewens
Supragingival_plaque	700023699	4655	1111	461.697	-226.491	461.4	0.99999	-226.49	0.002242	0.962236	Ewens
Supragingival_plaque	700038539	8643	1213	384.048	-359.761	384.2	0.999987	-359.76	0.002976	0.956497	Ewens
Supragingival_plaque	700023549	4032	849	327.959	-217.945	328.1	0.999996	-217.95	0.0008712	0.976454	Ewens
Supragingival_plaque	700114114	7816	1009	308.258	-257.883	308.5	0.999981	-257.88	0.003031	0.956096	Ewens
Supragingival_plaque	700023232	5255	911	317.944	-250.667	317.8	0.999863	-250.68	0.0239	0.877148	Ewens
Supragingival_plaque	700105219	7405	1200	405.507	-348.576	405.9	0.999987	-348.58	0.003657	0.951779	Ewens
Supragingival_plaque	700021890	4100	653	218.769	-249.101	219	0.99998	-249.1	0.003538	0.95257	Ewens
Supragingival_plaque	700103662	10075	1357	422.124	-297.008	421.9	0.999987	-297.01	0.002548	0.959738	Ewens
Supragingival_plaque	700023813	2630	683	299.174	-160.571	299.5	0.999981	-160.57	0.002887	0.957153	Ewens
Supragingival_plaque	700023388	4426	600	187.039	-187.561	187.3	0.999972	-187.56	0.003575	0.95232	Ewens
Supragingival_plaque	700023056	13350	1547	452.481	-422.689	452.7	0.999982	-422.69	0.004421	0.946984	Ewens
Supragingival_plaque	700114284	6700	1377	525.022	-366.172	525.4	0.999993	-366.17	0.002349	0.961347	Ewens
Supragingival_plaque	700023178	4838	761	253.516	-252.532	253.7	0.99999	-252.53	0.001892	0.965302	Ewens
Supragingival_plaque	700038019	13979	1453	407.57	-392.7	406.8	0.999913	-392.71	0.02227	0.881376	Ewens
Supragingival_plaque	700023298	14634	1158	294.968	-413.77	294.6	0.999973	-413.77	0.00716	0.932566	Ewens
Supragingival_plaque	700105409	5074	587	171.456	-249.154	171.6	0.999992	-249.15	0.001297	0.971268	Ewens
Supragingival_plaque	700038443	12523	723	166.791	-352.47	166.9	0.999973	-352.47	0.00419	0.948387	Ewens
Supragingival_plaque	700021140	2520	582	236.989	-151.893	237	0.999976	-151.89	0.002646	0.958977	Ewens
Supragingival_plaque	700105843	6987	824	242.602	-293.107	242.4	0.999332	-293.15	0.09485	0.758103	Ewens
Supragingival_plaque	700021293	7301	923	279.532	-303.639	280.2	0.999857	-303.65	0.02846	0.866037	Ewens
Supragingival_plaque	700038491	5399	546	151.482	-229.351	151.4	0.999985	-229.35	0.001485	0.969258	Ewens
Supragingival_plaque	700105675	6823	1173	407.784	-300.752	408	0.999993	-300.75	0.001861	0.965586	Ewens
Supragingival_plaque	700024458	9881	1298	399.512	-341.107	399.4	0.999986	-341.11	0.002916	0.956937	Ewens
Supragingival_plaque	700114009	5660	836	270.654	-280.784	270.4	0.999991	-280.79	0.002138	0.963121	Ewens
Supragingival_plaque	700106074	9573	1002	281.742	-318.603	281.6	0.999979	-318.6	0.003751	0.951167	Ewens
Supragingival_plaque	700111038	1921	541	250.146	-135.692	250	0.999987	-135.69	0.001469	0.969427	Ewens
Supragingival_plaque	700103287	4984	1005	379.164	-221.111	379.4	0.999993	-221.11	0.001436	0.969769	Ewens
Supragingival_plaque	700105891	8169	1195	385.313	-279.207	385	0.999688	-279.23	0.05012	0.822858	Ewens
Supragingival_plaque	700114227	4915	582	171.571	-257.573	171.6	0.999959	-257.58	0.005243	0.942279	Ewens
Supragingival_plaque	700105931	6314	927	299.333	-282.895	299.6	0.999987	-282.9	0.00265	0.958943	Ewens
Supragingival_plaque	700110365	2400	693	326.19	-155.958	326.1	0.999986	-155.96	0.001573	0.968368	Ewens
Supragingival_plaque	700105475	4140	663	222.694	-252.483	222.1	0.999763	-252.5	0.04303	0.835678	Ewens
Supragingival_plaque	700109242	3146	882	406.763	-175.446	406.9	0.999993	-175.45	0.001184	0.972553	Ewens
Supragingival_plaque	700105162	6472	1313	497.081	-272.887	497.9	0.99167	-273.78	1.789	0.181018	Ewens
Supragingival_plaque	700106502	6673	1044	347.014	-279.181	346.8	0.999793	-279.2	0.03494	0.851717	Ewens
Supragingival_plaque	700106406	7351	636	166.905	-214.918	166.8	0.999759	-214.93	0.01639	0.898136	Ewens
Supragingival_plaque	700038750	3056	502	170.593	-136.391	171	0.999592	-136.4	0.02753	0.868217	Ewens
Supragingival_plaque	700110713	3210	598	216.293	-200.202	216.2	0.999992	-200.2	0.001126	0.973236	Ewens
Supragingival_plaque	700105981	7260	1057	340.073	-343.463	339.9	0.999864	-343.48	0.02917	0.86439	Ewens
Supragingival_plaque	700111451	2237	579	253.02	-172.263	253.2	0.999995	-172.26	0.0007498	0.978155	Ewens
Supragingival_plaque	700111823	1405	433	213.583	-89.006	213.5	0.99989	-89.01	0.007667	0.930227	Ewens
Supragingival_plaque	700038587	3639	958	423.513	-151.114	423.6	0.999973	-151.12	0.003114	0.955498	Ewens
Supragingival_plaque	700114815	3825	958	410.144	-233.939	410.1	0.999996	-233.94	0.0007546	0.978084	Ewens
Supragingival_plaque	700105789	4271	945	375.455	-181.817	376.3	0.99985	-181.83	0.02609	0.871672	Ewens
Supragingival_plaque	700109395	2775	657	271.576	-169.468	271.5	0.999976	-169.47	0.002989	0.9564	Ewens
Supragingival_plaque	700038965	1879	309	104.97	-140.475	105	0.999988	-140.48	0.0009367	0.975585	Ewens
Supragingival_plaque	700111517	2040	504	213.784	-126.266	213.9	0.999987	-126.27	0.001235	0.971965	Ewens
Supragingival_plaque	700114176	5226	1214	496.376	-252.132	496.3	0.999991	-252.13	0.001941	0.964859	Ewens
Supragingival_plaque	700106347	10642	1096	306.327	-350.483	306.2	0.99998	-350.49	0.004122	0.948812	Ewens
Supragingival_plaque	700106993	3524	666	242.71	-173.286	243.1	0.999977	-173.29	0.003604	0.952129	Ewens
Supragingival_plaque	700105105	3421	804	330.934	-213.323	330.7	0.999994	-213.32	0.001357	0.970618	Ewens
Supragingival_plaque	700106560	4100	1024	437.647	-193.869	437.7	0.999995	-193.87	0.0008991	0.976078	Ewens
Supragingival_plaque	700106710	6367	798	240.791	-341.523	240.6	0.999896	-341.53	0.02039	0.886461	Ewens
Supragingival_plaque	700105047	5271	726	227.911	-243.609	227.7	0.99999	-243.61	0.001824	0.965931	Ewens
Supragingival_plaque	700109461	1255	392	195.294	-96.817	195.4	0.999994	-96.82	0.0005048	0.982075	Ewens
Supragingival_plaque	700110233	1904	686	384.235	-86.435	384.4	0.999977	-86.44	0.002179	0.962766	Ewens
Supragingival_plaque	700096059	2274	797	435.981	-127.644	436.2	0.999909	-127.65	0.008981	0.924499	Ewens
Supragingival_plaque	700095968	2834	840	402.938	-144.603	402.3	0.999532	-144.63	0.06023	0.806127	Ewens
Supragingival_plaque	700096279	1368	464	246.79	-115.779	246.9	0.999994	-115.78	0.0006247	0.980059	Ewens
Supragingival_plaque	700096580	1015	497	384.308	-51.184	384.2	0.999997	-51.18	0.0002262	0.988001	Ewens
Supragingival_plaque	700095786	1814	441	185.161	-115.911	185.3	0.999995	-115.91	0.000422	0.98361	Ewens
Supragingival_plaque	700096602	1930	446	181.604	-149.666	181.8	0.999993	-149.67	0.0008971	0.976106	Ewens
Supragingival_plaque	700033142	15520	1997	609.474	-520.274	609.8	0.99972	-520.32	0.0899	0.76431	Ewens
Supragingival_plaque	700033738	11972	1831	602.464	-428.036	602.3	0.999992	-428.04	0.002484	0.96025	Ewens
Supragingival_plaque	700033472	17388	2161	650.168	-509.109	649.5	0.993745	-510.07	1.916	0.166274	Ewens
Supragingival_plaque	700101650	21945	2073	561.517	-533.993	561	0.9936	-534.89	1.8	0.179733	Ewens
Supragingival_plaque	700016914	7416	1418	520.2	-318.094	520.8	0.999812	-318.11	0.0393	0.842848	Ewens
Supragingival_plaque	700033015	4384	856	317.398	-194.645	317.7	0.999987	-194.65	0.002348	0.961351	Ewens
Supragingival_plaque	700102597	7127	1391	515.823	-281.186	516.4	0.999812	-281.21	0.04063	0.840247	Ewens
Supragingival_plaque	700016554	4734	1251	554.523	-203.544	555	0.999717	-203.57	0.05582	0.813229	Ewens
Supragingival_plaque	700102254	3484	887	383.693	-185.735	383.8	0.999997	-185.74	0.0004871	0.982393	Ewens
Supragingival_plaque	700016644	17972	1940	552.074	-508.598	552.3	0.999983	-508.6	0.005944	0.938544	Ewens
Supragingival_plaque	700102917	4215	928	367.647	-235.834	367.7	0.999981	-235.84	0.003252	0.954527	Ewens
Supragingival_plaque	700015448	8247	1024	307.861	-391.632	307.5	0.999991	-391.63	0.002852	0.957411	Ewens
Supragingival_plaque	700015738	7238	932	284.415	-312.847	284.9	0.999974	-312.85	0.006538	0.935555	Ewens
Supragingival_plaque	700099758	21787	2164	596.953	-475.479	597.4	0.999021	-475.62	0.2861	0.592714	Ewens
Supragingival_plaque	700016044	11376	1571	493.991	-417.196	493.9	0.999986	-417.2	0.003625	0.95199	Ewens
Supragingival_plaque	700015550	8635	1288	418.952	-361.865	419.1	0.999987	-361.87	0.003382	0.953623	Ewens
Supragingival_plaque	700015657	9225	1994	782.047	-305.952	782.8	0.998123	-306.21	0.5121	0.47425	Ewens
Supragingival_plaque	700100239	10030	1109	318.43	-329.632	319	0.999796	-329.65	0.038	0.845449	Ewens
Supragingival_plaque	700015149	14144	1118	284.669	-443.534	284.6	0.999985	-443.54	0.003939	0.949955	Ewens
Supragingival_plaque	700014989	10734	1431	443.219	-373.462	443.1	0.999986	-373.46	0.003242	0.954592	Ewens
Supragingival_plaque	700015281	13811	1229	325.858	-489.818	325.6	0.999366	-489.9	0.1621	0.687198	Ewens
Supragingival_plaque	700098279	2782	735	325.614	-168.285	326	0.999982	-168.29	0.003226	0.954707	Ewens
Supragingival_plaque	700015215	13686	2010	649.397	-363.202	650.1	0.999961	-363.21	0.01121	0.915689	Ewens
Supragingival_plaque	700015076	6933	1055	346.239	-344.669	345.8	0.99998	-344.67	0.005318	0.941867	Ewens
Supragingival_plaque	700014917	6440	1186	426.703	-295.773	427	0.999993	-295.77	0.001801	0.966149	Ewens
Supragingival_plaque	700014791	8138	1185	381.306	-369.687	381.1	0.999867	-369.7	0.0336	0.854559	Ewens
Supragingival_plaque	700098371	2794	587	226.382	-204.439	226.6	0.99999	-204.44	0.001567	0.968428	Ewens
Supragingival_plaque	700014749	13752	1612	473.651	-364.558	473.3	0.999969	-364.56	0.007223	0.932271	Ewens
Supragingival_plaque	700099602	2796	551	205.215	-137.32	205.4	0.99998	-137.32	0.002108	0.963377	Ewens
Supragingival_plaque	700014603	12803	1793	567.258	-379.418	566.9	0.99997	-379.42	0.007996	0.928749	Ewens
Supragingival_plaque	700014521	12752	1998	664.775	-386.601	664.6	0.999979	-386.6	0.006467	0.935907	Ewens
Supragingival_plaque	700095365	7539	977	298.955	-300.995	299.2	0.999987	-301	0.002767	0.958052	Ewens
Supragingival_plaque	700014427	9652	951	261.464	-294.953	261.1	0.999973	-294.96	0.00502	0.943514	Ewens
Supragingival_plaque	700099071	5165	876	302.471	-265.549	302.1	0.999979	-265.55	0.004241	0.948078	Ewens
Supragingival_plaque	700098944	6613	1244	452.486	-333.021	452.8	0.999993	-333.02	0.002006	0.964272	Ewens
Supragingival_plaque	700097643	2732	591	231.696	-151.775	231.8	0.999993	-151.78	0.0008364	0.976928	Ewens
Supragingival_plaque	700099014	3521	820	335.688	-130.62	336	0.999946	-130.62	0.005998	0.93827	Ewens
Supragingival_plaque	700097303	4286	736	255.631	-255.589	255.4	0.999989	-255.59	0.002344	0.961389	Ewens
Supragingival_plaque	700106939	8346	983	289.304	-301.024	289.4	0.999987	-301.03	0.002278	0.961934	Ewens
Supragingival_plaque	700103496	4924	833	287.257	-233.367	287.2	0.999993	-233.37	0.001185	0.972543	Ewens
Supragingival_plaque	700110299	844	340	211.01	-68.004	210.6	0.999944	-68.01	0.003707	0.951454	Ewens
Supragingival_plaque	700113110	2401	919	543.797	-88.316	543.7	0.999992	-88.32	0.000733	0.978401	Ewens
Supragingival_plaque	700105732	706	124	43.342	-55.981	43.4	0.999688	-55.98	0.005144	0.942826	Ewens
Supragingival_plaque	700113559	1889	640	340.245	-122.961	340.4	0.999995	-122.96	0.0006413	0.979797	Ewens
Supragingival_plaque	700114440	1790	676	394.942	-105.446	394.9	0.999996	-105.45	0.0003578	0.984909	Ewens
Supragingival_plaque	700106608	1557	597	353.677	-116.838	353.6	0.999997	-116.84	0.0003969	0.984106	Ewens
Supragingival_plaque	700114605	1383	652	481.098	-73.19	481	0.999997	-73.19	0.0003101	0.985951	Ewens
Supragingival_plaque	700113493	1933	551	256.933	-78.557	256.8	0.999995	-78.56	0.0003696	0.984662	Ewens
Supragingival_plaque	700113608	1900	455	189.292	-107.923	189.5	0.99998	-107.92	0.001584	0.968249	Ewens
Supragingival_plaque	700107201	1381	500	281.136	-116.95	281.1	0.999991	-116.95	0.0008421	0.976849	Ewens
Supragingival_plaque	700110431	830	488	495.852	-43.609	14810	0.383343	-44.86	2.494	0.114302	Ewens
Supragingival_plaque	700110656	1335	490	278.859	-77.651	278.6	0.999994	-77.65	0.0005449	0.981376	Ewens
Supragingival_plaque	700110599	1003	355	195.59	-109.564	195.7	0.999988	-109.56	0.001189	0.972489	Ewens
Supragingival_plaque	700110167	797	428	375.724	-45.665	375.8	0.999999	-45.67	6.444e-05	0.993595	Ewens
Supragingival_plaque	700109876	1244	412	214.884	-92.45	215	0.999912	-92.45	0.004739	0.945117	Ewens
Supragingival_plaque	700107828	1172	531	373.775	-88.057	373.9	0.999987	-88.06	0.001316	0.971066	Ewens
Supragingival_plaque	700108050	1482	567	335.194	-95.504	335	0.999921	-95.51	0.00742	0.931356	Ewens
Supragingival_plaque	700108966	1061	344	176.346	-90.29	176.5	0.99997	-90.29	0.002226	0.962373	Ewens
Supragingival_plaque	700108794	1984	793	489.019	-98.869	520.4	0.879716	-105.05	12.37	0.0004368	Ewens
Supragingival_plaque	700108485	1709	439	190.827	-118.221	190.6	0.99999	-118.22	0.001294	0.971307	Ewens
Supragingival_plaque	700109819	1325	668	536.875	-75.944	536.1	0.999983	-75.95	0.002278	0.961934	Ewens
Supragingival_plaque	700109329	909	429	316.757	-47.514	317	0.999994	-47.51	0.0003457	0.985165	Ewens
Supragingival_plaque	700108296	1405	357	154.044	-90.454	154	0.999994	-90.45	0.0002653	0.987004	Ewens
Throat	700108793	1936	681	373.615	-185.071	373.9	0.999995	-185.07	0.001126	0.973234	Ewens
Throat	700015447	3827	946	401.678	-327.521	401.6	0.999993	-327.52	0.001651	0.967591	Ewens
Throat	700114056	5797	1094	398.555	-253.283	398.8	0.999993	-253.28	0.00176	0.96654	Ewens
Throat	700024553	909	391	259.687	-78.395	260	0.999974	-78.4	0.001916	0.965086	Ewens
Throat	700103286	2546	652	283.013	-157.244	283.3	0.999981	-157.25	0.002681	0.958705	Ewens
Throat	700106938	4552	828	295.96	-245.487	296	0.999991	-245.49	0.001556	0.968535	Ewens
Throat	700015654	6518	1487	601.587	-302.234	602	0.999813	-302.26	0.04989	0.823255	Ewens
Throat	700099070	21157	1639	414.629	-508.182	414.2	0.999698	-508.22	0.07416	0.785377	Ewens
Throat	700110823	1409	566	350.616	-116.528	350.6	0.999998	-116.53	0.0002509	0.987363	Ewens
Throat	700102054	7226	1490	569.154	-364.483	569.6	0.999812	-364.51	0.05381	0.816556	Ewens
Throat	700023063	7678	1342	470.374	-311.152	470.1	0.999803	-311.17	0.04525	0.831553	Ewens
Throat	700014986	26216	2805	795.633	-742.698	796.1	0.999984	-742.65	0.09889	0.753161	Etienne
Throat	700016306	15688	1871	553.585	-517.725	553.9	0.999716	-517.77	0.08432	0.77152	Ewens
Throat	700098370	3606	866	361.181	-197.686	362.2	0.994807	-198.06	0.7502	0.386414	Ewens
Throat	700016130	12703	1711	532.304	-576.818	532.5	0.999988	-576.82	0.004776	0.944906	Ewens
Throat	700037964	1962	512	224.898	-114.971	225	0.999988	-114.97	0.001286	0.97139	Ewens
Throat	700023387	3053	729	302.932	-182.56	303	0.999989	-182.56	0.001386	0.970301	Ewens
Throat	700016351	12909	1969	647.094	-513.227	646.7	0.999813	-513.26	0.07389	0.785762	Ewens
Throat	700014424	4160	670	225.649	-241.242	225.3	0.999983	-241.24	0.003593	0.952202	Ewens
Throat	700105628	6075	827	258.345	-279.683	258.5	0.999982	-279.68	0.00361	0.952091	Ewens
Throat	700106865	4740	720	236.031	-199.338	236.1	0.999986	-199.34	0.001529	0.968813	Ewens
Throat	700015735	4242	498	146.277	-234.897	146.4	0.999992	-234.9	0.001279	0.971476	Ewens
Throat	700038749	4735	796	273.654	-210.639	273.8	0.999992	-210.64	0.001118	0.973321	Ewens
Throat	700023650	5640	977	340.868	-243.371	341.1	0.999993	-243.37	0.001423	0.96991	Ewens
Throat	700095364	1817	431	178.257	-89.241	178.2	0.999993	-89.24	0.0002974	0.986241	Ewens
Throat	700037292	4594	941	358.038	-242.161	357.9	0.999865	-242.17	0.02419	0.876405	Ewens
Throat	700109118	2031	750	429.387	-195.951	429.1	0.999992	-195.95	0.001539	0.968704	Ewens
Throat	700111585	2332	672	315.84	-131.324	316.1	0.999992	-131.32	0.001177	0.97263	Ewens
Throat	700103571	3066	701	283.809	-156.692	283.9	0.999988	-156.69	0.001215	0.972197	Ewens
Throat	700114337	5107	1149	461.006	-222.189	462.1	0.999855	-222.2	0.03083	0.860613	Ewens
Throat	700037803	3510	861	363.813	-166.21	364	0.999817	-166.22	0.02241	0.880991	Ewens
Throat	700037397	3456	767	305.214	-199.996	305.3	0.999977	-200	0.00305	0.955958	Ewens
Throat	700037349	4417	1035	425.343	-217.577	425.5	0.999964	-217.58	0.00597	0.938415	Ewens
Throat	700037187	3007	708	291.706	-179.291	291.7	0.999977	-179.29	0.003296	0.954221	Ewens
Throat	700037082	4282	929	364.969	-197.971	365.2	0.999697	-197.99	0.04055	0.8404	Ewens
Throat	700037039	4007	723	257.346	-202.243	257.4	0.999995	-202.24	0.0006594	0.979513	Ewens
Throat	700024963	3161	850	381.043	-169.56	381	0.999994	-169.56	0.0008187	0.977174	Ewens
Throat	700037695	5132	1110	435.374	-237.562	435.5	0.999995	-237.56	0.0009413	0.975524	Ewens
Throat	700037131	4117	1070	469.113	-192.343	469.4	0.998623	-192.47	0.2514	0.616084	Ewens
Throat	700114379	4063	1068	471.71	-242.382	472	0.999992	-242.38	0.001728	0.966838	Ewens
Throat	700038351	3851	906	373.19	-202.529	372.5	0.999981	-202.53	0.005096	0.943093	Ewens
Throat	700113063	4543	935	356.682	-227.945	356.9	0.999993	-227.95	0.001354	0.970652	Ewens
Throat	700114714	5017	1049	403.702	-292.29	403.5	0.999868	-292.3	0.02771	0.867804	Ewens
Throat	700113021	4811	1099	444.88	-229.739	445.2	0.99994	-229.74	0.01039	0.91882	Ewens
Throat	700038221	5162	1294	554.412	-244.226	554.6	0.999518	-244.28	0.09955	0.752365	Ewens
Throat	700024914	4103	1087	482.588	-206.034	483.4	0.999943	-206.04	0.01136	0.915134	Ewens
Throat	700024862	2703	722	322.175	-152.75	322.6	0.999982	-152.75	0.002965	0.956573	Ewens
Throat	700024748	5421	902	308.598	-246.371	308.8	0.999993	-246.37	0.001363	0.970549	Ewens
Throat	700024304	5593	909	307.536	-228.19	307.7	0.999987	-228.19	0.001984	0.964472	Ewens
Throat	700024346	5310	801	261.784	-236.57	262	0.999986	-236.57	0.002178	0.962773	Ewens
Throat	700024643	4778	881	317.101	-217.454	317	0.999863	-217.47	0.02278	0.880035	Ewens
Throat	700024795	5815	744	226.4	-254.133	226.2	0.99999	-254.13	0.001871	0.965496	Ewens
Throat	700024250	8375	850	236.24	-337.066	236.6	0.999973	-337.07	0.005821	0.939182	Ewens
Throat	700105271	7427	997	309.641	-303.689	309.5	0.999862	-303.7	0.02713	0.869171	Ewens
Throat	700024601	5297	1014	372.14	-236.706	372.1	0.999795	-236.72	0.03216	0.857672	Ewens
Throat	700037443	4618	1091	450.59	-216.81	451.6	0.999855	-216.83	0.03058	0.861177	Ewens
Throat	700024198	4526	548	162.985	-212.516	163.1	0.999992	-212.52	0.001203	0.972328	Ewens
Throat	700024145	5293	864	292.904	-187.225	293	0.999987	-187.23	0.001813	0.966035	Ewens
Throat	700024409	3402	644	234.883	-154.857	235.5	0.994577	-155.12	0.5199	0.470895	Ewens
Throat	700023983	2724	530	196.053	-140.101	196.3	0.99998	-140.1	0.002061	0.963787	Ewens
Throat	700106817	10030	1435	458.216	-357.856	458.1	0.999986	-357.86	0.003203	0.954871	Ewens
Throat	700023869	5178	883	305.696	-209.837	305.9	0.999993	-209.84	0.001286	0.971391	Ewens
Throat	700037547	6810	1268	458.794	-268.565	458.7	0.999802	-268.59	0.04493	0.832132	Ewens
Throat	700024094	8407	911	259.527	-380.054	259.6	0.99999	-380.05	0.002078	0.96364	Ewens
Throat	700024032	5619	853	279.596	-273.495	279.3	0.999985	-273.5	0.003263	0.954451	Ewens
Throat	700024505	6126	1038	358.286	-298.92	357.9	0.99998	-298.92	0.00531	0.941909	Ewens
Throat	700106607	6671	692	193.863	-286.038	194.1	0.999893	-286.05	0.01702	0.896193	Ewens
Throat	700023932	7096	957	297.797	-271.409	298	0.999987	-271.41	0.002689	0.95864	Ewens
Throat	700023444	4629	984	382.17	-242.674	382.5	0.999987	-242.68	0.002772	0.958011	Ewens
Throat	700023698	4079	1061	465.414	-194.608	465.7	0.999994	-194.61	0.001263	0.971653	Ewens
Throat	700038538	5272	966	346.61	-222.771	346.4	0.999793	-222.79	0.02999	0.862505	Ewens
Throat	700103438	4456	798	282.999	-167.655	283	0.999991	-167.66	0.0009913	0.974883	Ewens
Throat	700023548	4572	981	383.008	-239.872	383.3	0.999987	-239.87	0.002776	0.957979	Ewens
Throat	700023231	7685	1030	319.681	-324.331	319.5	0.999863	-324.35	0.02746	0.868381	Ewens
Throat	700021889	645	258	158.887	-60.01	159	0.999997	-60.01	0.0001886	0.989042	Ewens
Throat	700023812	2243	757	401.246	-130.832	401.5	0.999886	-130.84	0.01424	0.905018	Ewens
Throat	700113492	10133	1267	382.058	-370.724	382.2	0.999987	-370.73	0.003098	0.955616	Ewens
Throat	700114283	6031	1284	499.201	-250.325	499.8	0.999811	-250.34	0.03557	0.85041	Ewens
Throat	700023187	3240	754	308.509	-226.996	308.7	0.999995	-227	0.0008716	0.976447	Ewens
Throat	700038018	15271	1616	456.382	-420.757	456.6	0.999707	-420.79	0.06881	0.793074	Ewens
Throat	700023292	11249	1621	519.278	-402.572	519	0.999806	-402.6	0.05756	0.810388	Ewens
Throat	700038442	8186	1277	423.943	-275.539	424.5	0.999699	-275.57	0.05293	0.81804	Ewens
Throat	700021358	7125	1386	513.067	-239.891	513.6	0.999812	-239.91	0.03851	0.844425	Ewens
Throat	700105842	4182	878	338.617	-173.27	338.5	0.999983	-173.27	0.002312	0.961653	Ewens
Throat	700021287	2248	455	171.861	-156.001	171.9	0.999989	-156	0.001017	0.97456	Ewens
Throat	700038490	3486	850	357.829	-170.513	358.1	0.999699	-170.54	0.04384	0.834155	Ewens
Throat	700105674	5201	933	331.198	-203.185	331.2	0.999991	-203.19	0.001217	0.972166	Ewens
Throat	700024457	11039	147	23.863	-189.743	23.72	0.999558	-189.76	0.03052	0.86132	Ewens
Throat	700114008	5271	952	339.103	-308.036	339.2	0.999995	-308.04	0.0009456	0.975468	Ewens
Throat	700106073	5462	770	244.186	-226.71	244.1	0.999856	-226.72	0.01909	0.890115	Ewens
Throat	700111037	3578	654	234.288	-269.028	234.4	0.99987	-269.04	0.02208	0.881885	Ewens
Throat	700105890	5386	829	273.441	-235.086	273.3	0.999859	-235.1	0.02023	0.886889	Ewens
Throat	700114226	3497	931	414.622	-198.656	415.1	0.999982	-198.66	0.004079	0.949074	Ewens
Throat	700110364	1668	652	393.402	-127.76	393.1	0.999923	-127.76	0.009896	0.920757	Ewens
Throat	700105161	5169	1169	470.459	-219.765	470.1	0.999507	-219.81	0.08535	0.770175	Ewens
Throat	700106404	4471	736	250.476	-185.961	250.6	0.999986	-185.96	0.001474	0.969377	Ewens
Throat	700110712	3279	669	253.92	-192.189	254.1	0.999992	-192.19	0.001109	0.973435	Ewens
Throat	700105980	7503	886	261.005	-310.534	261.4	0.999974	-310.54	0.006074	0.937879	Ewens
Throat	700111450	2172	615	285.479	-151.39	285.2	0.999937	-151.39	0.008515	0.92648	Ewens
Throat	700111822	1673	482	226.407	-137.846	226.5	0.99998	-137.85	0.002244	0.962219	Ewens
Throat	700038586	2774	746	334.4	-193.135	334.8	0.999982	-193.14	0.003173	0.955079	Ewens
Throat	700114814	4643	913	339.822	-267.927	340	0.999995	-267.93	0.001183	0.972563	Ewens
Throat	700109394	4362	747	259.108	-282.931	259.3	0.999995	-282.93	0.001302	0.971215	Ewens
Throat	700038964	2498	702	324.213	-129.991	324.3	0.999989	-129.99	0.001224	0.97209	Ewens
Throat	700111516	2230	710	359.261	-163.945	359.4	0.999995	-163.95	0.0007361	0.978356	Ewens
Throat	700114175	7589	215	41.053	-240.622	41.04	0.999974	-240.62	0.002563	0.959624	Ewens
Throat	700106346	6208	649	182.336	-285.834	182.6	0.999891	-285.84	0.0154	0.901243	Ewens
Throat	700106559	4362	849	314.272	-202.548	314.5	0.999993	-202.55	0.001223	0.972102	Ewens
Throat	700105046	14097	1505	426.445	-530.951	426.6	0.999987	-530.95	0.003702	0.951482	Ewens
Throat	700109460	3040	539	190.115	-196.283	189.9	0.999991	-196.28	0.001481	0.969299	Ewens
Throat	700110232	2703	640	264.553	-136.849	264.9	0.999981	-136.85	0.002497	0.960145	Ewens
Throat	700109998	1817	718	437.823	-99.629	437.9	0.999996	-99.63	0.0004058	0.983928	Ewens
Throat	700108965	1802	687	404.901	-124.079	404.9	0.999996	-124.08	0.0003813	0.98442	Ewens
Throat	700096058	2977	884	424.626	-162.45	424.8	0.999995	-162.45	0.000897	0.976107	Ewens
Throat	700095967	1666	556	291.924	-110.272	291.7	0.999989	-110.27	0.001121	0.973294	Ewens
Throat	700096278	1344	576	381.315	-79.945	381.5	0.999995	-79.95	0.0004654	0.982788	Ewens
Throat	700096579	3794	936	396.941	-269.405	396.5	0.999984	-269.41	0.004061	0.94919	Ewens
Throat	700095785	2003	704	385.982	-155.806	385.8	0.999995	-155.81	0.0008043	0.977374	Ewens
Throat	700096601	1948	680	370.649	-139.526	370.4	0.999988	-139.53	0.001664	0.967457	Ewens
Throat	700033141	13136	1859	590.839	-577.89	591.1	0.999988	-577.89	0.005106	0.943037	Ewens
Throat	700033737	14103	1714	510.978	-549.325	511.2	0.999988	-549.33	0.004674	0.945494	Ewens
Throat	700033469	13051	1632	492.198	-447.881	493.1	0.99981	-447.91	0.06057	0.805603	Ewens
Throat	700101649	4927	998	377.442	-229.837	377.7	0.999993	-229.84	0.001457	0.969556	Ewens
Throat	700016913	4829	988	375.699	-223.33	375.9	0.999993	-223.33	0.001523	0.968874	Ewens
Throat	700033012	9814	1635	559.908	-434.475	559.6	0.999808	-434.5	0.05761	0.810309	Ewens
Throat	700102596	4821	1166	488.518	-216.746	488.9	0.999711	-216.77	0.0548	0.814912	Ewens
Throat	700016553	5424	1153	447.857	-267.823	448.1	0.999993	-267.82	0.001844	0.965744	Ewens
Throat	700102253	4562	854	309.768	-243.643	310	0.99999	-243.64	0.002199	0.962596	Ewens
Throat	700016641	20167	2022	559.701	-648.948	560.8	0.999814	-648.99	0.08079	0.776232	Ewens
Throat	700102916	5102	1047	398.806	-274.485	398.3	0.99998	-274.49	0.005287	0.942036	Ewens
Throat	700099757	5619	1019	363.733	-252.92	364	0.999993	-252.92	0.001596	0.968128	Ewens
Throat	700016043	13100	1475	426.578	-462.453	426.7	0.999987	-462.45	0.003629	0.951964	Ewens
Throat	700015545	6417	849	262.028	-371.315	262.1	0.999307	-371.39	0.1552	0.693579	Ewens
Throat	700100238	5854	869	281.98	-242.303	282.2	0.999986	-242.3	0.002413	0.960819	Ewens
Throat	700015146	6383	1141	404.375	-308.389	404.7	0.999987	-308.39	0.003469	0.953035	Ewens
Throat	700015278	4414	1176	524.077	-282.355	524.2	0.999982	-282.36	0.004438	0.946886	Ewens
Throat	700098278	2958	760	330.643	-140.357	330.8	0.999997	-140.36	0.0003878	0.984289	Ewens
Throat	700015212	8450	1447	502.129	-339.361	501.8	0.999805	-339.39	0.05181	0.819946	Ewens
Throat	700015075	6670	1050	350.01	-351.344	350	0.999993	-351.34	0.001691	0.967196	Ewens
Throat	700014916	3787	1015	454.082	-262.754	453.6	0.999985	-262.76	0.004491	0.946569	Ewens
Throat	700014790	1043	529	428.471	-80.203	428.1	0.999988	-80.2	0.0008584	0.976627	Ewens
Throat	700014746	6133	1117	399.605	-295.364	399.4	0.999868	-295.38	0.03054	0.861275	Ewens
Throat	700099601	2124	552	241.845	-114.487	242.1	0.999981	-114.49	0.002093	0.963514	Ewens
Throat	700014604	9814	1538	511.721	-422.627	511.4	0.999806	-422.66	0.05739	0.810676	Ewens
Throat	700095421	1916	710	407.736	-166.447	407.4	0.999992	-166.45	0.001434	0.969793	Ewens
Throat	700014520	5901	1091	393.288	-333.385	393.5	0.999995	-333.39	0.001542	0.968674	Ewens
Throat	700098943	5584	1069	392.351	-294.349	392.2	0.999868	-294.36	0.02872	0.865425	Ewens
Throat	700097245	4427	923	354.618	-211.002	355.4	0.999849	-211.01	0.02425	0.876255	Ewens
Throat	700097642	3517	804	325.526	-187.17	325.8	0.999694	-187.19	0.04098	0.839572	Ewens
Throat	700099013	4728	1145	480.099	-229.49	479.8	0.99999	-229.49	0.002308	0.96168	Ewens
Throat	700097302	2560	874	467.738	-134.731	467.5	0.999995	-134.73	0.0008146	0.97723	Ewens
Throat	700103495	2225	720	368.965	-137.856	368.7	0.999832	-137.87	0.01896	0.890479	Ewens
Throat	700110298	1445	620	410.99	-147.769	411.2	0.999999	-147.77	0.0002446	0.987521	Ewens
Throat	700113109	2339	411	144.263	-198.713	144.2	0.999987	-198.71	0.001532	0.968779	Ewens
Throat	700105731	617	142	57.478	-53.84	57.44	0.999924	-53.84	0.001475	0.969369	Ewens
Throat	700113558	2603	761	361.412	-155.053	361.6	0.99999	-155.05	0.001446	0.969669	Ewens
Throat	700106655	1834	706	419.892	-111.58	419.9	0.999996	-111.58	0.0003966	0.984112	Ewens
Throat	700114439	2239	856	505.938	-102.984	505.6	0.999972	-102.99	0.003506	0.952785	Ewens
Throat	700114113	1753	773	528.011	-92.986	527.9	0.999995	-92.99	0.0005001	0.982159	Ewens
Throat	700105218	745	368	287.618	-36.853	287.8	0.999968	-36.85	0.000547	0.981341	Ewens
Throat	700113607	1545	611	372.789	-111.66	372.5	0.999922	-111.66	0.008268	0.927549	Ewens
Throat	700107200	893	453	366.903	-79.098	367	0.999999	-79.1	0.0001046	0.991839	Ewens
Throat	700110430	869	419	317.633	-71.69	317.8	0.999999	-71.69	0.0001319	0.990835	Ewens
Throat	700110655	836	408	314.044	-52.054	313.9	0.999994	-52.05	0.0002648	0.987016	Ewens
Throat	700110166	506	327	398.807	-16.984	399.1	0.999978	-16.98	0.0004797	0.982526	Ewens
Throat	700108049	1569	750	562.961	-117.234	563.1	0.999998	-117.23	0.0002493	0.987403	Ewens
Throat	700108484	1538	674	457.18	-116.264	457.3	0.999998	-116.26	0.0003007	0.986164	Ewens
Throat	700109818	1601	730	517.851	-88.305	517.9	0.999999	-88.31	0.0001523	0.990153	Ewens
Throat	700109328	655	401	438.526	-25.681	26940	0.405989	-25.97	0.5835	0.444942	Ewens
Throat	700108295	857	468	421.406	-57.322	421.5	0.999844	-57.33	0.0108	0.917227	Ewens
Tongue_dorsum	700023439	4343	793	283.986	-211.572	283.9	0.99986	-211.58	0.01913	0.890006	Ewens
Tongue_dorsum	700095416	2901	607	233.576	-176.024	233.5	0.999976	-176.03	0.002738	0.958267	Ewens
Tongue_dorsum	700021282	7676	1152	375.728	-291.682	375.5	0.999796	-291.7	0.03734	0.846768	Ewens
Tongue_dorsum	700016301	12178	1757	563.164	-434.114	563.5	0.999992	-434.12	0.002753	0.958154	Ewens
Tongue_dorsum	700037542	7250	1240	430.007	-378.37	429.8	0.99987	-378.39	0.03601	0.849498	Ewens
Tongue_dorsum	700109113	2320	602	263.515	-171.337	263.8	0.999986	-171.34	0.00211	0.963366	Ewens
Tongue_dorsum	700105623	8593	1426	487.392	-302.507	488.1	0.999706	-302.54	0.06367	0.800791	Ewens
Tongue_dorsum	700111580	1597	456	212.828	-170.815	212.8	0.999998	-170.81	0.0002642	0.987033	Ewens
Tongue_dorsum	700103566	24879	1967	501.01	-453.24	502.7	0.999807	-453.27	0.05787	0.8099	Ewens
Tongue_dorsum	700110818	2091	466	185.77	-133.232	185.7	0.99999	-133.23	0.0008932	0.976158	Ewens
Tongue_dorsum	700114332	5384	1063	396.549	-258.61	396.5	0.999797	-258.63	0.03506	0.851479	Ewens
Tongue_dorsum	700037741	5240	957	342.809	-267.619	343	0.999995	-267.62	0.001294	0.971306	Ewens
Tongue_dorsum	700037798	3001	854	397.948	-195.808	398.4	0.999982	-195.81	0.003688	0.951573	Ewens
Tongue_dorsum	700037959	4041	766	279.626	-226.065	279.8	0.999994	-226.07	0.0009507	0.975402	Ewens
Tongue_dorsum	700037392	4275	839	311.934	-235.714	311.8	0.999862	-235.72	0.02085	0.885178	Ewens
Tongue_dorsum	700037287	6093	1034	357.171	-284.891	357.4	0.999993	-284.89	0.001624	0.967859	Ewens
Tongue_dorsum	700037344	4343	1042	434.394	-219.062	434.7	0.999706	-219.08	0.04496	0.832085	Ewens
Tongue_dorsum	700037182	1411	476	252.062	-94.441	252.4	0.999885	-94.45	0.009661	0.921704	Ewens
Tongue_dorsum	700037077	2528	730	343.637	-121.781	344.1	0.999976	-121.78	0.002922	0.95689	Ewens
Tongue_dorsum	700103608	8849	1078	321.605	-386.993	322.2	0.999975	-387	0.008093	0.92832	Ewens
Tongue_dorsum	700037034	4203	771	276.751	-195.119	277	0.999986	-195.12	0.00198	0.964507	Ewens
Tongue_dorsum	700105572	4940	733	237.767	-240.209	237.8	0.99999	-240.21	0.001591	0.968185	Ewens
Tongue_dorsum	700024958	2959	860	406.761	-170.567	406.9	0.999993	-170.57	0.001126	0.973229	Ewens
Tongue_dorsum	700037690	5941	1290	507.142	-242.096	507.7	0.999811	-242.11	0.03532	0.850931	Ewens
Tongue_dorsum	700037126	2900	970	510.52	-141.752	511.2	0.999978	-141.75	0.004108	0.948897	Ewens
Tongue_dorsum	700114374	4193	916	361.277	-266.439	361.6	0.999959	-266.44	0.008661	0.92585	Ewens
Tongue_dorsum	700038346	4280	893	343.221	-192.915	343.5	0.999694	-192.93	0.03964	0.842179	Ewens
Tongue_dorsum	700113058	3650	768	296.522	-198.395	296.5	0.999995	-198.4	0.0007682	0.977888	Ewens
Tongue_dorsum	700114709	4690	1215	531.615	-267.846	531.8	0.999993	-267.85	0.001746	0.966673	Ewens
Tongue_dorsum	700106860	9881	1550	515.947	-357.287	515.8	0.999992	-357.29	0.002053	0.963863	Ewens
Tongue_dorsum	700113016	5668	1287	519.194	-276.491	519.6	0.999809	-276.51	0.04387	0.834099	Ewens
Tongue_dorsum	700038216	4141	1163	537.119	-222.424	537.4	0.999992	-222.42	0.001912	0.965124	Ewens
Tongue_dorsum	700024909	7119	1372	505.4	-298.513	505.3	0.999992	-298.51	0.001799	0.966166	Ewens
Tongue_dorsum	700024857	6162	940	308.82	-329.925	308.5	0.999979	-329.93	0.0047	0.94534	Ewens
Tongue_dorsum	700024743	4078	826	312.339	-192.475	312.3	0.999983	-192.48	0.002075	0.963663	Ewens
Tongue_dorsum	700024692	6054	715	210.605	-254.55	210.7	0.999981	-254.55	0.00293	0.956835	Ewens
Tongue_dorsum	700105358	8624	1410	478.517	-321.848	478.4	0.999992	-321.85	0.001839	0.96579	Ewens
Tongue_dorsum	700024299	3901	641	217.926	-187.81	217.8	0.999853	-187.82	0.01491	0.902801	Ewens
Tongue_dorsum	700024341	6057	948	315.141	-258.314	315.3	0.999987	-258.31	0.002114	0.963328	Ewens
Tongue_dorsum	700105726	9451	1222	373.621	-354.549	373.8	0.999987	-354.55	0.00286	0.957348	Ewens
Tongue_dorsum	700024638	7321	1037	329.619	-286.63	329.7	0.999987	-286.63	0.002524	0.959929	Ewens
Tongue_dorsum	700024790	5029	847	291.464	-221.091	291.6	0.999992	-221.09	0.001233	0.971993	Ewens
Tongue_dorsum	700024245	4879	742	243.383	-205.605	243.5	0.999986	-205.61	0.001547	0.968623	Ewens
Tongue_dorsum	700105266	8869	1561	549.062	-298.408	549.6	0.998018	-298.6	0.3754	0.540079	Ewens
Tongue_dorsum	700024596	6222	1206	445.555	-243.643	445.9	0.999804	-243.66	0.03821	0.845032	Ewens
Tongue_dorsum	700037438	5517	1116	421.793	-280.041	422.1	0.999993	-280.04	0.001716	0.966955	Ewens
Tongue_dorsum	700024548	7665	1230	413.736	-317.362	413.5	0.999799	-317.38	0.04239	0.836879	Ewens
Tongue_dorsum	700024192	5960	651	185.969	-246.391	186	0.999989	-246.39	0.001337	0.970832	Ewens
Tongue_dorsum	700024139	5511	845	278.235	-230.345	278.1	0.999859	-230.36	0.02096	0.884886	Ewens
Tongue_dorsum	700106650	8321	1350	456.474	-321.821	456.2	0.999802	-321.84	0.04425	0.833381	Ewens
Tongue_dorsum	700024398	5105	910	322.006	-241.918	322.2	0.999993	-241.92	0.001372	0.970453	Ewens
Tongue_dorsum	700106002	4776	1102	448.749	-200.687	449.1	0.999707	-200.71	0.05112	0.821123	Ewens
Tongue_dorsum	700023978	4391	1115	481.598	-225.711	482	0.999989	-225.71	0.002635	0.959063	Ewens
Tongue_dorsum	700106812	9419	1341	427.266	-317.606	427	0.999969	-317.61	0.005805	0.939267	Ewens
Tongue_dorsum	700023864	4181	837	314.507	-167.035	314.7	0.999689	-167.05	0.03377	0.854194	Ewens
Tongue_dorsum	700024089	4833	1161	484.404	-277.772	484.1	0.999675	-277.81	0.07484	0.784416	Ewens
Tongue_dorsum	700114050	9482	1218	371.383	-314.231	371.3	0.999986	-314.23	0.002635	0.959064	Ewens
Tongue_dorsum	700023645	5765	975	336.22	-278.709	335.8	0.99998	-278.71	0.004808	0.944722	Ewens
Tongue_dorsum	700024027	4861	725	235.715	-255.526	235.3	0.999983	-255.53	0.004065	0.949163	Ewens
Tongue_dorsum	700024500	13893	1561	451.091	-436.588	451	0.999986	-436.59	0.003539	0.952564	Ewens
Tongue_dorsum	700023496	5659	1124	420.661	-245.647	421	0.999802	-245.66	0.03485	0.851911	Ewens
Tongue_dorsum	700106602	9423	1329	421.7	-418.208	421.9	0.999987	-418.21	0.003511	0.952747	Ewens
Tongue_dorsum	700023927	6376	978	322.12	-298.184	321.8	0.99998	-298.19	0.004816	0.944674	Ewens
Tongue_dorsum	700023693	5256	1036	386.127	-247.86	386.4	0.999993	-247.86	0.001636	0.967734	Ewens
Tongue_dorsum	700038533	4693	1093	447.561	-218.07	447.8	0.999994	-218.07	0.001197	0.972395	Ewens
Tongue_dorsum	700023543	3460	817	337.245	-193.269	337.6	0.999982	-193.27	0.00375	0.95117	Ewens
Tongue_dorsum	700114109	7311	1326	473.422	-336.175	473.7	0.999993	-336.18	0.002073	0.963681	Ewens
Tongue_dorsum	700023227	4375	1041	431.788	-210.91	432.2	0.999982	-210.91	0.003822	0.950701	Ewens
Tongue_dorsum	700105213	6624	883	273.397	-282.175	273.3	0.999859	-282.19	0.0228	0.879969	Ewens
Tongue_dorsum	700021683	4103	757	272.518	-216.342	272.6	0.999991	-216.34	0.001384	0.97032	Ewens
Tongue_dorsum	700103656	9951	1565	521.563	-404.932	521.3	0.999806	-404.96	0.05311	0.817736	Ewens
Tongue_dorsum	700023807	5518	1044	380.829	-274.973	381.1	0.999993	-274.97	0.001635	0.967749	Ewens
Tongue_dorsum	700023382	4628	961	368.404	-214.41	368.3	0.999794	-214.43	0.03127	0.859645	Ewens
Tongue_dorsum	700038686	15628	1683	478.482	-472.669	478.4	0.999986	-472.67	0.003841	0.950584	Ewens
Tongue_dorsum	700023058	14878	1447	396.047	-480.965	396.8	0.999803	-480.99	0.05488	0.814776	Ewens
Tongue_dorsum	700114278	13048	1794	563.075	-434.164	563.4	0.999722	-434.2	0.07771	0.780429	Ewens
Tongue_dorsum	700023182	3901	906	370.317	-198.568	370.5	0.999994	-198.57	0.001021	0.974507	Ewens
Tongue_dorsum	700038013	13851	1868	581.482	-501.518	581.4	0.999987	-501.52	0.004558	0.946171	Ewens
Tongue_dorsum	700023286	11399	1627	519.012	-450.89	518.7	0.999806	-450.92	0.06179	0.803695	Ewens
Tongue_dorsum	700105403	7363	795	226.145	-271.131	226	0.999323	-271.18	0.09153	0.762236	Ewens
Tongue_dorsum	700038437	15687	1566	432.742	-462.105	432.5	0.999794	-462.13	0.05504	0.814519	Ewens
Tongue_dorsum	700021312	15259	1829	542.244	-465.685	542.6	0.999992	-465.69	0.00294	0.956761	Ewens
Tongue_dorsum	700105837	7404	963	295.116	-324.418	294.8	0.999991	-324.42	0.002593	0.959386	Ewens
Tongue_dorsum	700038485	3575	785	310.476	-187.262	309.9	0.99998	-187.26	0.004255	0.947993	Ewens
Tongue_dorsum	700105669	5887	1119	409.192	-248.763	409.1	0.999798	-248.78	0.03469	0.85225	Ewens
Tongue_dorsum	700024452	7088	1032	332.03	-354.783	331.7	0.999986	-354.79	0.004243	0.948064	Ewens
Tongue_dorsum	700106068	9678	1328	416.4	-399.861	416.2	0.999799	-399.88	0.04725	0.82792	Ewens
Tongue_dorsum	700111032	3117	672	262.984	-200.622	262.8	0.999993	-200.62	0.001053	0.974109	Ewens
Tongue_dorsum	700103281	5266	1227	502.602	-182.2	508.2	0.968482	-184.3	4.207	0.0402606	Ewens
Tongue_dorsum	700105885	4802	754	250.976	-225.96	251.2	0.999986	-225.96	0.001937	0.964893	Ewens
Tongue_dorsum	700114221	4308	998	407.338	-207.759	407.2	0.999983	-207.76	0.002694	0.958607	Ewens
Tongue_dorsum	700105925	4713	769	260.62	-258.804	260.3	0.999985	-258.81	0.002867	0.957296	Ewens
Tongue_dorsum	700105469	3323	761	308.423	-224.261	308.3	0.999959	-224.26	0.007078	0.93295	Ewens
Tongue_dorsum	700109236	1500	651	436.91	-85.595	436.7	0.999993	-85.59	0.0007854	0.977642	Ewens
Tongue_dorsum	700105156	4213	997	412.161	-192.795	412.3	0.999995	-192.8	0.0008855	0.976261	Ewens
Tongue_dorsum	700106496	4538	747	254.218	-269.263	253.8	0.999984	-269.26	0.004194	0.948361	Ewens
Tongue_dorsum	700106399	4009	735	263.741	-174.242	263.9	0.99968	-174.26	0.02973	0.86311	Ewens
Tongue_dorsum	700105315	13693	1469	417.011	-505.791	417.2	0.999987	-505.79	0.003667	0.951713	Ewens
Tongue_dorsum	700101777	1853	480	209.813	-153.2	209.9	0.999992	-153.2	0.0009504	0.975406	Ewens
Tongue_dorsum	700038744	4847	903	326.748	-238.088	326.6	0.999863	-238.1	0.02302	0.879414	Ewens
Tongue_dorsum	700110707	3046	566	204.437	-181.518	204.4	0.999986	-181.52	0.00158	0.968289	Ewens
Tongue_dorsum	700105975	9967	811	208.467	-333.038	208.4	0.999984	-333.04	0.002569	0.959576	Ewens
Tongue_dorsum	700111445	1716	543	273.368	-108.61	273.5	0.999911	-108.61	0.00689	0.933849	Ewens
Tongue_dorsum	700111817	2803	621	246.814	-191.819	246.9	0.999992	-191.82	0.001067	0.973944	Ewens
Tongue_dorsum	700038581	4022	953	394.258	-229.192	393.7	0.999925	-229.2	0.01457	0.903937	Ewens
Tongue_dorsum	700114809	7387	1374	496.903	-352.284	496.8	0.999804	-352.31	0.04692	0.82852	Ewens
Tongue_dorsum	700105782	4651	1104	457.267	-202.925	457.6	0.999708	-202.95	0.046	0.830179	Ewens
Tongue_dorsum	700109389	3873	499	152.219	-231.725	152.4	0.999973	-231.73	0.003696	0.951519	Ewens
Tongue_dorsum	700038959	5363	1060	395.657	-252.776	395.9	0.999993	-252.78	0.00159	0.968194	Ewens
Tongue_dorsum	700111511	2137	535	228.846	-171.806	229	0.999986	-171.81	0.001884	0.96538	Ewens
Tongue_dorsum	700114170	5083	835	283.918	-256.02	283.8	0.99986	-256.03	0.02128	0.884017	Ewens
Tongue_dorsum	700106341	9376	953	265.034	-387.247	265.1	0.99999	-387.25	0.00219	0.962672	Ewens
Tongue_dorsum	700106987	3441	749	294.749	-210.034	294.8	0.999997	-210.03	0.0004257	0.98354	Ewens
Tongue_dorsum	700105099	3960	912	370.913	-239.713	371.3	0.999992	-239.71	0.00204	0.963979	Ewens
Tongue_dorsum	700106554	4738	1104	452.196	-211.848	452.5	0.999708	-211.87	0.0503	0.822547	Ewens
Tongue_dorsum	700105041	2090	606	286.037	-121.173	286.4	0.999975	-121.17	0.002491	0.960196	Ewens
Tongue_dorsum	700109455	3150	575	205.817	-182.356	205.5	0.999881	-182.36	0.01416	0.905263	Ewens
Tongue_dorsum	700110227	2231	670	324.405	-152.844	324.3	0.999995	-152.84	0.0007819	0.977692	Ewens
Tongue_dorsum	700109993	2015	632	316.089	-133.655	316.1	0.999986	-133.66	0.00172	0.96692	Ewens
Tongue_dorsum	700107822	1860	553	265.735	-149.183	266.1	0.999988	-149.18	0.002155	0.962976	Ewens
Tongue_dorsum	700096053	2071	584	270.299	-159.227	270.7	0.999895	-159.23	0.01385	0.906307	Ewens
Tongue_dorsum	700095962	2257	706	352.421	-174.2	352.3	0.999995	-174.2	0.0008383	0.976901	Ewens
Tongue_dorsum	700096273	1607	578	323.19	-97.658	323	0.999997	-97.66	0.0003544	0.984979	Ewens
Tongue_dorsum	700096574	1747	379	148.722	-134.846	148.8	0.999994	-134.85	0.0005944	0.98055	Ewens
Tongue_dorsum	700095780	2206	557	239.558	-164.932	239.6	0.999995	-164.93	0.0005262	0.981699	Ewens
Tongue_dorsum	700096596	1026	367	204.069	-106.002	204	0.999996	-106	0.0003713	0.984627	Ewens
Tongue_dorsum	700033136	9217	1723	624.79	-370.784	624.6	0.999992	-370.79	0.002282	0.961902	Ewens
Tongue_dorsum	700033732	11140	1633	527.11	-379.222	527	0.999992	-379.22	0.002217	0.962444	Ewens
Tongue_dorsum	700033454	16243	1847	536.269	-560.272	536.5	0.999988	-560.27	0.004961	0.943847	Ewens
Tongue_dorsum	700101644	3217	684	265.603	-186.204	265.5	0.999991	-186.2	0.001063	0.973992	Ewens
Tongue_dorsum	700016908	1920	501	220.048	-122.528	220	0.999988	-122.53	0.001085	0.973721	Ewens
Tongue_dorsum	700015997	4031	952	393.063	-225.483	392.5	0.999925	-225.49	0.01472	0.903422	Ewens
Tongue_dorsum	700102591	6200	1110	393.685	-255.772	393.5	0.999797	-255.79	0.03712	0.84722	Ewens
Tongue_dorsum	700016548	6224	1388	554.11	-285.155	554.5	0.999811	-285.18	0.04642	0.829422	Ewens
Tongue_dorsum	700102248	6358	853	264.822	-232.016	265.3	0.999789	-232.03	0.02726	0.868851	Ewens
Tongue_dorsum	700016626	10035	1523	499.331	-375.678	499.5	0.999982	-375.68	0.004687	0.945421	Ewens
Tongue_dorsum	700102911	4750	990	380.307	-217.568	380.6	0.999987	-217.57	0.002809	0.957728	Ewens
Tongue_dorsum	700016125	21226	1959	526.239	-584.298	525.2	0.999916	-584.32	0.03343	0.854924	Ewens
Tongue_dorsum	700015442	6139	1145	414.625	-306.516	414.4	0.999869	-306.53	0.03095	0.860345	Ewens
Tongue_dorsum	700016346	10898	1681	555.249	-438.471	554.9	0.999808	-438.5	0.06168	0.803859	Ewens
Tongue_dorsum	700015720	5405	540	149.144	-241.361	149.3	0.999986	-241.36	0.001747	0.966663	Ewens
Tongue_dorsum	700099752	6563	1181	419.956	-316.276	420.3	0.999987	-316.28	0.00366	0.951759	Ewens
Tongue_dorsum	700016038	9968	1175	345.963	-398.369	346.6	0.999975	-398.37	0.008877	0.924938	Ewens
Tongue_dorsum	700015428	9456	1266	392.798	-374.779	393	0.999987	-374.78	0.002943	0.956737	Ewens
Tongue_dorsum	700015639	58906	3503	815.814	-967.917	814.1	0.999813	-Inf	Inf	0	Ewens
Tongue_dorsum	700100233	6329	1157	414.706	-270.908	414.6	0.999798	-270.93	0.03779	0.845865	Ewens
Tongue_dorsum	700015131	13597	1637	486.163	-436.274	486	0.999989	-436.27	0.002893	0.957107	Ewens
Tongue_dorsum	700014971	9473	1574	538.324	-364.483	538.1	0.999993	-364.48	0.002081	0.963614	Ewens
Tongue_dorsum	700015263	8436	1144	356.867	-327.335	357	0.999987	-327.34	0.002754	0.958144	Ewens
Tongue_dorsum	700098273	3379	658	243.574	-206.137	243.3	0.999985	-206.14	0.002706	0.958516	Ewens
Tongue_dorsum	700015197	8696	1172	364.645	-341.622	364.8	0.999987	-341.62	0.003067	0.955838	Ewens
Tongue_dorsum	700015070	4916	934	341.416	-299.956	341.5	0.999988	-299.96	0.002954	0.956654	Ewens
Tongue_dorsum	700014911	4701	1012	395.854	-247.801	395.7	0.999868	-247.81	0.02681	0.869934	Ewens
Tongue_dorsum	700014785	8314	1437	500.926	-307.467	500.6	0.999805	-307.49	0.04969	0.823597	Ewens
Tongue_dorsum	700098365	5055	756	246.106	-240.185	246	0.999856	-240.19	0.01778	0.893915	Ewens
Tongue_dorsum	700014731	10637	1342	406.179	-354.052	406.1	0.999986	-354.05	0.003019	0.956179	Ewens
Tongue_dorsum	700099596	2381	623	274.202	-141.261	274.3	0.999993	-141.26	0.0009192	0.975813	Ewens
Tongue_dorsum	700014609	11567	1181	329.036	-384.902	328.8	0.99998	-384.9	0.004365	0.947323	Ewens
Tongue_dorsum	700014515	8420	1286	422.808	-330.264	423	0.999987	-330.27	0.003154	0.955213	Ewens
Tongue_dorsum	700095359	2093	454	178.195	-96.108	178.4	0.99998	-96.11	0.001582	0.968271	Ewens
Tongue_dorsum	700014409	9011	1146	347.974	-307.348	348.6	0.999799	-307.37	0.03749	0.846466	Ewens
Tongue_dorsum	700099065	2664	498	180.4	-162.95	180.6	0.99999	-162.95	0.001243	0.971877	Ewens
Tongue_dorsum	700098938	4843	903	326.886	-246.153	327.2	0.999987	-246.15	0.002555	0.95969	Ewens
Tongue_dorsum	700097240	5011	898	318.602	-239.183	318.9	0.999987	-239.18	0.002433	0.96066	Ewens
Tongue_dorsum	700097637	2763	604	238.214	-155.907	238.5	0.999981	-155.91	0.002344	0.961383	Ewens
Tongue_dorsum	700099008	3936	926	381.436	-219.413	381.5	0.999992	-219.41	0.001234	0.97198	Ewens
Tongue_dorsum	700097297	2397	739	364.891	-154.78	365.1	0.999995	-154.78	0.0007856	0.97764	Ewens
Tongue_dorsum	700106933	6569	1053	353.987	-251.823	353.8	0.999793	-251.84	0.03358	0.854608	Ewens
Tongue_dorsum	700103490	18994	1956	546.823	-547.573	547.1	0.999715	-547.62	0.0902	0.763925	Ewens
Tongue_dorsum	700110293	744	400	351.698	-32.486	351.6	0.999997	-32.49	9.892e-05	0.992064	Ewens
Tongue_dorsum	700113104	2181	794	448.873	-111.497	448.9	0.999996	-111.5	0.0004871	0.982393	Ewens
Tongue_dorsum	700113553	1989	628	315.686	-141.246	315.4	0.999896	-141.25	0.01362	0.907083	Ewens
Tongue_dorsum	700114434	1458	585	361.986	-68.782	361.9	0.999995	-68.78	0.0003608	0.984845	Ewens
Tongue_dorsum	700114599	1554	608	367.145	-86.461	367.4	0.999995	-86.46	0.0005388	0.981481	Ewens
Tongue_dorsum	700103433	1482	636	421.698	-91.65	421.6	0.999998	-91.65	0.0002087	0.988474	Ewens
Tongue_dorsum	700113487	1734	597	321.605	-97.282	321.3	0.999989	-97.28	0.001247	0.97183	Ewens
Tongue_dorsum	700113602	1124	392	213.323	-82.454	213.5	0.999928	-82.46	0.004482	0.946624	Ewens
Tongue_dorsum	700114003	1193	569	425.78	-41.439	425.9	0.999994	-41.44	0.0002207	0.988146	Ewens
Tongue_dorsum	700107195	803	355	242.88	-38.453	242.7	0.9999	-38.46	0.003663	0.951739	Ewens
Tongue_dorsum	700110425	863	404	295.357	-72.305	295.3	0.999997	-72.31	0.0002124	0.988372	Ewens
Tongue_dorsum	700110650	1250	561	390.683	-61.956	390.9	0.998799	-61.98	0.05397	0.816295	Ewens
Tongue_dorsum	700110593	815	329	204.588	-63.936	204.6	0.999796	-63.94	0.01155	0.914398	Ewens
Tongue_dorsum	700110161	526	335	396.156	-18.761	60400	0.432141	-18.79	0.06334	0.801297	Ewens
Tongue_dorsum	700107999	1514	458	222.833	-122.691	222.9	0.99998	-122.69	0.002021	0.964146	Ewens
Tongue_dorsum	700108960	1178	392	205.216	-91.495	205.4	0.999925	-91.5	0.004571	0.946099	Ewens
Tongue_dorsum	700108788	1293	482	278.148	-106.277	278.1	0.999997	-106.28	0.0002989	0.986207	Ewens
Tongue_dorsum	700108479	1844	525	244.586	-172.004	244.4	0.999943	-172.01	0.007389	0.931499	Ewens
Tongue_dorsum	700109813	1198	509	333.816	-90.423	333.8	0.999991	-90.42	0.0009009	0.976055	Ewens
Tongue_dorsum	700109323	1187	370	184.025	-89.899	184.3	0.999878	-89.9	0.007013	0.933259	Ewens
Tongue_dorsum	700108290	1249	525	340.471	-71.397	340.4	0.999994	-71.4	0.0004452	0.983166	Ewens
Left_Antecubital_fossa	700015293	6852	940	294.648	-223.564	295.1	0.999793	-223.58	0.02893	0.864948	Ewens
Left_Antecubital_fossa	700109465	2778	593	230.741	-190.606	230.8	0.999995	-190.61	0.0006736	0.979293	Ewens
Left_Antecubital_fossa	700110660	3495	976	448.932	-289.041	449.2	0.999996	-289.04	0.001237	0.971943	Ewens
Left_Antecubital_fossa	700109123	3699	972	429.188	-254.289	428.9	0.999994	-254.29	0.001688	0.967232	Ewens
Left_Antecubital_fossa	700102601	9230	1440	478.107	-315.904	477.8	0.999803	-315.93	0.0482	0.826217	Ewens
Left_Antecubital_fossa	700102129	808	47	10.726	-57.889	10.73	0.99998	-57.89	0.0002126	0.988367	Ewens
Left_Antecubital_fossa	700015227	272	159	159.352	-17.334	340900	0.370395	-17.34	0.007568	0.930678	Ewens
Left_Antecubital_fossa	700105879	2762	591	230.272	-192.549	230	0.999992	-192.55	0.001498	0.96913	Ewens
Left_Antecubital_fossa	700106982	722	222	109.134	-86.679	109.2	0.999995	-86.68	0.0003753	0.984545	Ewens
Left_Antecubital_fossa	700095426	3951	1099	504.183	-330.623	503.6	0.999985	-330.63	0.005007	0.943591	Ewens
Left_Antecubital_fossa	700037087	3110	534	185.395	-238.724	185.2	0.999789	-238.74	0.03221	0.857576	Ewens
Left_Antecubital_fossa	700105616	272	60	23.526	-40.306	23.54	0.999997	-40.31	5.125e-05	0.994288	Ewens
Left_Antecubital_fossa	700024849	831	333	205.582	-85.131	205.6	0.999483	-85.15	0.03875	0.843937	Ewens
Left_Antecubital_fossa	700023818	8685	767	202.758	-346.084	203	0.999894	-346.09	0.02053	0.886069	Ewens
Left_Antecubital_fossa	700097250	9390	1363	438.002	-390.081	438.2	0.999987	-390.08	0.003611	0.952085	Ewens
Left_Antecubital_fossa	700023072	6280	650	181.935	-273.109	181.8	0.999949	-273.11	0.007581	0.930619	Ewens
Left_Antecubital_fossa	700024802	789	268	142.538	-84.353	142.6	0.999991	-84.35	0.0006238	0.980074	Ewens
Left_Antecubital_fossa	700114704	4312	542	163.673	-201.742	163.7	0.999992	-201.74	0.0009517	0.975389	Ewens
Left_Antecubital_fossa	700021290	2344	412	144.636	-160.679	144.3	0.999789	-160.69	0.02157	0.883226	Ewens
Left_Antecubital_fossa	700114609	1523	258	88.862	-109.018	88.84	0.999996	-109.02	0.0002615	0.987098	Ewens
Left_Antecubital_fossa	700037448	5974	1285	502.486	-407.377	502.6	0.999996	-407.38	0.001395	0.970202	Ewens
Left_Antecubital_fossa	700114801	456	104	41.793	-56.873	41.8	0.999989	-56.87	0.0003063	0.986037	Ewens
Left_Antecubital_fossa	700106488	854	189	74.87	-95.66	74.95	0.999983	-95.66	0.001035	0.974336	Ewens
Left_Antecubital_fossa	700038008	15243	2399	799.898	-686.093	800.5	0.999818	-686.14	0.09335	0.759962	Ewens
Left_Antecubital_fossa	700016656	19633	2768	878.402	-955.384	877.9	0.999821	-Inf	Inf	0	Ewens
Left_Antecubital_fossa	700102921	3246	917	425.159	-266.566	425.4	0.999992	-266.57	0.001861	0.965594	Ewens
Left_Antecubital_fossa	700110171	5026	1419	657.823	-373.544	658	0.999995	-373.54	0.001609	0.968004	Ewens
Left_Antecubital_fossa	700110003	5021	1267	545.114	-425.648	545.6	0.999991	-425.65	0.003668	0.951708	Ewens
Left_Antecubital_fossa	700105985	1323	305	123.921	-144.998	124	0.999965	-145	0.003398	0.953516	Ewens
Left_Antecubital_fossa	700038915	4348	823	300.227	-286.599	300.5	0.999991	-286.6	0.002329	0.961513	Ewens
Left_Antecubital_fossa	700023875	1884	463	195.721	-147.592	195.5	0.99999	-147.59	0.001421	0.96993	Ewens
Left_Antecubital_fossa	700106012	305	74	30.774	-43.559	30.78	0.999997	-43.56	5.229e-05	0.99423	Ewens
Left_Antecubital_fossa	700114552	1286	323	138.322	-115.293	138.4	0.999998	-115.29	0.0002325	0.987836	Ewens
Left_Antecubital_fossa	700023450	2004	322	108.204	-147.88	108.2	0.999996	-147.88	0.0003676	0.984702	Ewens
Left_Antecubital_fossa	700023970	956	277	130.488	-109.962	130.8	0.99997	-109.96	0.002876	0.957231	Ewens
Left_Antecubital_fossa	700038867	3445	589	204.089	-257.337	204	0.999994	-257.34	0.001121	0.973291	Ewens
Left_Antecubital_fossa	700037751	4086	846	323.768	-256.902	323.2	0.999984	-256.9	0.004923	0.944061	Ewens
Left_Antecubital_fossa	700099018	5778	1191	454.798	-306.515	454.6	0.999871	-306.53	0.03246	0.857028	Ewens
Left_Antecubital_fossa	700037855	3817	661	230.503	-249.178	229.8	0.999765	-249.2	0.04199	0.837633	Ewens
Left_Antecubital_fossa	700114270	900	169	61.191	-85.076	61.12	0.999992	-85.08	0.0004982	0.982193	Ewens
Left_Antecubital_fossa	700105147	776	167	65.076	-89.121	65.06	0.999994	-89.12	0.0002874	0.986473	Ewens
Left_Antecubital_fossa	700038389	4022	767	280.868	-289.97	284.7	0.965235	-293.58	7.211	0.0072452	Ewens
Left_Antecubital_fossa	700105090	886	227	98.353	-97.552	98.4	0.999998	-97.55	0.0001433	0.990448	Ewens
[truncated: 857 more rows]

## Sheet: Table S2
Table S2: The detailed information on the comparison of Ewens and Etienne sampling formulae with V3-V5 region data
Site	sample ID	J	S	θ1	Log(L1)	θ2	m	Log(L2)	q-value	p-value	Formula
Anterior_nares	700114554	4571	711	235.623	-279.04	235.6	0.999984	-279.041	0.002662	0.9588	Ewens
Anterior_nares	700114328	2269	502	199.304	-173.353	199.5	0.999993	-173.354	0.00111	0.9734	Ewens
Anterior_nares	700114386	3737	745	279.282	-250.594	279.6	0.999991	-250.595	0.002023	0.9641	Ewens
Anterior_nares	700113652	2917	684	281.113	-203.311	281	0.999972	-203.314	0.004413	0.947	Ewens
Anterior_nares	700114611	7353	753	209.958	-322.293	210.2	0.999987	-322.295	0.002937	0.9568	Ewens
Anterior_nares	700110173	12565	773	181.749	-500.03	181.4	0.999886	-500.047	0.03246	0.857	Ewens
Anterior_nares	700111044	2503	480	176.187	-161.535	176.3	0.999987	-161.535	0.001472	0.9694	Ewens
Anterior_nares	700114488	5887	318	71.87	-231.157	71.8	0.999976	-231.158	0.002387	0.961	Ewens
Anterior_nares	700113071	1596	342	133.244	-134.048	133.4	0.999979	-134.049	0.002029	0.9641	Ewens
Anterior_nares	700114217	2877	622	243.782	-193.588	243.8	0.99999	-193.588	0.001391	0.9702	Ewens
Anterior_nares	700109248	6399	769	228.107	-349.996	228.3	0.999759	-350.021	0.05063	0.822	Ewens
Anterior_nares	700111829	2197	420	153.879	-141.63	154	0.999993	-141.631	0.0008347	0.977	Ewens
Anterior_nares	700114428	4736	451	122.377	-195.959	122.4	0.999988	-195.96	0.001063	0.974	Ewens
Anterior_nares	700114015	4721	440	118.47	-236.279	118.4	0.999994	-236.279	0.000696	0.979	Ewens
Anterior_nares	700113499	3144	389	116.656	-176.122	116.6	0.999971	-176.123	0.002147	0.963	Ewens
Anterior_nares	700108914	5439	517	140.22	-235.558	140.2	0.999988	-235.559	0.001269	0.9716	Ewens
Anterior_nares	700114120	6372	477	119.206	-253.484	119.6	0.982393	-254.42	1.872	0.1713	Ewens
Anterior_nares	700114167	3233	293	78.052	-165.002	77.99	0.999977	-165.003	0.00167	0.9674	Ewens
Anterior_nares	700106614	177	68	39.942	-26.169	39.96	0.999996	-26.169	7.016e-05	0.9933	Ewens
Anterior_nares	700108113	3970	565	179.862	-271.644	180	0.999992	-271.644	0.001496	0.9691	Ewens
Anterior_nares	700110107	3961	665	228.432	-253.569	228.4	0.999993	-253.57	0.001238	0.9719	Ewens
Anterior_nares	700110005	7220	743	207.545	-352.918	208.2	0.984238	-354.517	3.197	0.07376	Ewens
Anterior_nares	700110772	4457	386	101.265	-240.625	101.4	0.999956	-240.628	0.005535	0.9407	Ewens
Anterior_nares	700106338	2259	243	68.893	-123.027	68.82	0.999978	-123.027	0.0009792	0.975	Ewens
Anterior_nares	700113012	3104	585	212.854	-202.556	213	0.999987	-202.557	0.001935	0.9649	Ewens
Anterior_nares	700038545	6917	225	44.416	-231.655	44.52	0.999862	-231.662	0.01479	0.9032	Ewens
Anterior_nares	700111174	5119	600	176.167	-230.392	176	0.999989	-230.393	0.001757	0.9666	Ewens
Anterior_nares	700106945	3163	452	144.105	-201.951	144.2	0.999994	-201.952	0.0008198	0.9772	Ewens
Anterior_nares	700101858	246	118	88.43	-25.859	88.45	0.999909	-25.86	0.00183	0.9659	Ewens
Anterior_nares	700033148	9281	1058	307.404	-442.775	307.5	0.99999	-442.776	0.002542	0.9598	Ewens
Anterior_nares	700033490	7000	532	133.628	-315.294	133.8	0.999872	-315.303	0.01845	0.892	Ewens
Anterior_nares	700033744	12456	1231	338.875	-481.2	338.8	0.999985	-481.202	0.004453	0.9468	Ewens
Anterior_nares	700111457	1079	304	140.452	-129.186	140.4	0.999995	-129.186	0.0004452	0.9832	Ewens
Anterior_nares	700111314	1193	268	107.209	-85.308	107.1	0.999973	-85.309	0.00141	0.97	Ewens
Anterior_nares	700111240	3983	599	195.44	-232.331	195.6	0.999994	-232.331	0.001065	0.974	Ewens
Anterior_nares	700110830	2524	536	207.931	-152.375	208.3	0.990329	-152.864	0.978	0.3227	Ewens
Anterior_nares	700110239	14305	1265	334.675	-718.377	335.2	0.999976	-718.384	0.01284	0.9098	Ewens
Anterior_nares	700109939	7031	617	162.711	-282.59	162.8	0.999919	-282.595	0.01041	0.9187	Ewens
Anterior_nares	700109639	5783	914	305.209	-317.379	305.3	0.99999	-317.38	0.002139	0.9631	Ewens
Anterior_nares	700109401	7382	885	262.293	-378.967	262.4	0.999975	-378.97	0.00566	0.94	Ewens
Anterior_nares	700109335	5484	554	153.643	-233.611	153.6	0.999985	-233.612	0.001544	0.9687	Ewens
Anterior_nares	700108236	9525	890	240.033	-414.792	240.2	0.999975	-414.794	0.005544	0.9406	Ewens
Anterior_nares	700107393	4038	529	162.51	-267.139	162.5	0.999987	-267.14	0.001916	0.9651	Ewens
Anterior_nares	700106872	1190	449	261.948	-56.584	261.5	0.999891	-56.586	0.005457	0.9411	Ewens
Anterior_nares	700106118	12096	922	231.933	-411.681	231.7	0.999971	-411.685	0.006759	0.9345	Ewens
Anterior_nares	700106061	1619	262	88.293	-108.714	88.38	0.999977	-108.715	0.001437	0.9698	Ewens
Anterior_nares	700105987	1345	496	283.469	-94.924	283.4	0.999997	-94.924	0.0003068	0.986	Ewens
Anterior_nares	700105681	269	204	269	-20.37	383.4	0.999996	-17.374	5.993	0.01437	Etienne
Anterior_nares	700103668	849	304	169.114	-66.555	171.6	0.965449	-67.445	1.779	0.1823	Ewens
Anterior_nares	700103275	4977	816	277.196	-313.948	277.1	0.999996	-313.948	0.000959	0.9753	Ewens
Anterior_nares	700102603	7384	714	194.92	-334.69	195.3	0.999273	-334.755	0.1299	0.7186	Ewens
Anterior_nares	700101533	7049	644	172.255	-324.716	172.4	0.99977	-324.736	0.03842	0.8446	Ewens
Anterior_nares	700100489	1579	385	161.903	-113.129	161.7	0.999954	-113.131	0.004006	0.9495	Ewens
Anterior_nares	700100245	5376	425	108.117	-233.568	108.2	0.999866	-233.575	0.0128	0.9099	Ewens
Anterior_nares	700099904	4821	569	167.515	-252.381	167.7	0.999984	-252.382	0.002638	0.959	Ewens
Anterior_nares	700098950	5205	455	119.783	-237.401	119.9	0.999869	-237.409	0.01472	0.9034	Ewens
Anterior_nares	700098884	7118	927	284.23	-355.496	284.4	0.999975	-355.499	0.006152	0.9375	Ewens
Anterior_nares	700098617	4411	324	80.422	-246.943	81.05	0.969924	-248.66	3.435	0.06384	Ewens
Anterior_nares	700098447	3627	689	251.771	-218.688	250.3	0.99816	-218.834	0.2903	0.59	Ewens
Anterior_nares	700098377	6613	485	120.406	-255.072	120.4	0.999986	-255.073	0.001414	0.97	Ewens
Anterior_nares	700098285	3696	406	116.161	-183.66	116.3	0.999972	-183.662	0.002594	0.9594	Ewens
Anterior_nares	700098127	4150	718	250.288	-315.384	250.4	0.999981	-315.386	0.004203	0.9483	Ewens
Anterior_nares	700097924	6216	880	279.615	-313.019	279.5	0.999987	-313.021	0.002942	0.9567	Ewens
Anterior_nares	700097855	5731	818	260.833	-342.12	260.9	0.999307	-342.195	0.1505	0.6981	Ewens
Anterior_nares	700097018	4018	778	287.182	-324.278	286.9	0.999996	-324.278	0.00112	0.9733	Ewens
Anterior_nares	700096883	6583	693	195.221	-319.014	195	0.999753	-319.036	0.04378	0.8343	Ewens
Anterior_nares	700096608	449	173	102.624	-59.861	102.6	0.999997	-59.861	0.0001206	0.9912	Ewens
Anterior_nares	700037138	4582	393	102.76	-216.183	102.7	0.99999	-216.184	0.001	0.9748	Ewens
Anterior_nares	700034184	3013	627	240.554	-240.985	240.7	0.999995	-240.985	0.001071	0.9739	Ewens
Anterior_nares	700033033	904	166	59.417	-77.5	59.45	0.999905	-77.501	0.003298	0.9542	Ewens
Anterior_nares	700032467	3932	386	105.874	-207.344	105.8	0.999994	-207.344	0.0005855	0.9807	Ewens
Anterior_nares	700095231	8107	558	135.776	-289.093	135.9	0.999731	-289.109	0.03213	0.8577	Ewens
Anterior_nares	700035320	2688	437	147.746	-173.478	147.9	0.999993	-173.478	0.0009045	0.976	Ewens
Anterior_nares	700105149	4396	538	160.702	-218.274	160.9	0.999983	-218.275	0.00243	0.9607	Ewens
Anterior_nares	700032334	3010	361	106.889	-204.25	107	0.999976	-204.251	0.002671	0.9588	Ewens
Anterior_nares	700106489	3647	680	246.097	-158.318	246.7	0.994611	-158.6	0.5625	0.4532	Ewens
Anterior_nares	700106547	2376	600	258.097	-171.218	258.2	0.99999	-171.219	0.001268	0.9716	Ewens
Anterior_nares	700105415	130	93	130	-9.812	144.7	0.999995	-9.671	0.2821	0.5953	Etienne
Anterior_nares	700095665	3960	586	189.809	-271.905	189.7	0.999995	-271.905	0.000904	0.976	Ewens
Anterior_nares	700037686	3412	361	101.798	-211.14	101.9	0.999976	-211.142	0.002667	0.9588	Ewens
Anterior_nares	700034250	7596	1011	312.854	-333.67	313.4	0.999975	-333.674	0.007137	0.9327	Ewens
Anterior_nares	700097706	7155	510	125.466	-273.543	125.9	0.982579	-274.51	1.934	0.1643	Ewens
Anterior_nares	700034790	2643	477	169.719	-218.862	169.6	0.999993	-218.862	0.001083	0.9737	Ewens
Anterior_nares	700099077	3901	503	153.49	-205.789	153.7	0.99955	-205.81	0.04174	0.8381	Ewens
Anterior_nares	700097433	3109	590	215.444	-245.878	215.4	0.999994	-245.878	0.001107	0.9735	Ewens
Anterior_nares	700035949	1663	353	136.81	-128.207	136.8	0.999991	-128.207	0.0007864	0.9776	Ewens
Anterior_nares	700108614	5093	568	163.541	-247.913	163.7	0.999992	-247.914	0.001248	0.9718	Ewens
Anterior_nares	700108548	5601	543	148.334	-284.964	148.5	0.99988	-284.974	0.01906	0.8902	Ewens
Anterior_nares	700035653	2588	388	126.338	-168.16	126.1	0.999783	-168.17	0.019	0.8904	Ewens
Anterior_nares	700101242	5266	561	158.713	-243.419	158.7	0.999958	-243.421	0.005025	0.9435	Ewens
Anterior_nares	700111592	2534	454	160.932	-128.792	161.1	0.999979	-128.793	0.001582	0.9683	Ewens
Anterior_nares	700103563	802	530	679.882	-45.202	32640	0.464511	-45.989	1.573	0.2097	Ewens
Anterior_nares	700038869	3836	238	55.997	-166.386	56.04	0.998129	-166.437	0.1023	0.7491	Ewens
Anterior_nares	700038391	5289	366	89.154	-223.137	89.26	0.999953	-223.14	0.004708	0.9453	Ewens
Anterior_nares	700037404	3918	493	148.922	-220.914	149.1	0.999973	-220.916	0.003726	0.9513	Ewens
Anterior_nares	700037251	6641	406	95.207	-253.513	95.13	0.999955	-253.515	0.004948	0.9439	Ewens
Anterior_nares	700103620	6117	506	130.729	-263.941	130.9	0.999969	-263.943	0.00439	0.9472	Ewens
Anterior_nares	700037031	5946	529	140.149	-285.36	139.9	0.99988	-285.369	0.01863	0.8914	Ewens
Anterior_nares	700105569	211	155	211	-12.637	262.1	0.999997	-11.729	1.817	0.1777	Etienne
Anterior_nares	700038343	4509	522	152.491	-231.491	152.1	0.999745	-231.506	0.03059	0.8612	Ewens
Anterior_nares	700038228	848	244	114.334	-71.039	114.4	0.999982	-71.039	0.0006279	0.98	Ewens
Anterior_nares	700105738	910	223	93.939	-54.491	94	0.999964	-54.491	0.0005525	0.9812	Ewens
Anterior_nares	700105263	1098	399	224.983	-61.889	225	0.999996	-61.889	0.0001808	0.9893	Ewens
Anterior_nares	700106662	240	108	74.98	-23.757	75.03	0.999984	-23.757	9.656e-05	0.9922	Ewens
Anterior_nares	700037538	8483	638	159.739	-311.547	160	0.999973	-311.549	0.00513	0.9429	Ewens
Anterior_nares	700103445	4634	433	116.689	-222.782	116.8	0.999972	-222.784	0.003044	0.956	Ewens
Anterior_nares	700038010	12073	797	191.484	-354.98	191.3	0.99997	-354.983	0.005437	0.9412	Ewens
Anterior_nares	700105833	3434	267	67.488	-172.502	67.55	0.999619	-172.514	0.02496	0.8745	Ewens
Anterior_nares	700038498	5898	387	92.725	-228.119	92.8	0.999983	-228.12	0.001499	0.9691	Ewens
Anterior_nares	700107207	8411	780	209.779	-368.631	210.1	0.999283	-368.704	0.1459	0.7024	Ewens
Anterior_nares	700105881	3894	670	232.909	-242.958	233.1	0.99999	-242.958	0.001771	0.9664	Ewens
Anterior_nares	700110437	4636	589	178.67	-206.723	178.8	0.999989	-206.723	0.001332	0.9709	Ewens
Anterior_nares	700102317	3974	530	164.049	-211.969	163.6	0.999749	-211.985	0.03123	0.8597	Ewens
Anterior_nares	700106411	3568	688	253.376	-219.249	253.1	0.999975	-219.252	0.004568	0.9461	Ewens
Anterior_nares	700098219	5302	454	118.669	-260.907	118.6	0.999855	-260.916	0.01867	0.8913	Ewens
Anterior_nares	700099284	5839	851	273.879	-357.867	274	0.999313	-357.946	0.1586	0.6904	Ewens
Anterior_nares	700038593	7956	956	283.612	-405.326	283.8	0.999975	-405.329	0.006453	0.936	Ewens
Anterior_nares	700098687	4647	434	116.938	-233.115	117	0.999991	-233.116	0.001043	0.9742	Ewens
Anterior_nares	700038955	4488	415	111.415	-209.962	111.5	0.999971	-209.964	0.002867	0.9573	Ewens
Anterior_nares	700110662	5847	794	247.766	-364.475	247.8	0.999961	-364.479	0.008157	0.928	Ewens
Anterior_nares	700102061	4908	623	188.926	-286.885	189.1	0.999984	-286.886	0.002994	0.9564	Ewens
Anterior_nares	700038917	4847	316	75.534	-198.787	75.55	0.999966	-198.788	0.002504	0.9601	Ewens
Anterior_nares	700111523	2778	589	228.315	-163.157	228.3	0.999976	-163.158	0.002679	0.9587	Ewens
Anterior_nares	700099530	3007	484	162.893	-171.645	162.9	0.999989	-171.646	0.001007	0.9747	Ewens
Anterior_nares	700099460	4386	588	182.427	-235.64	182.5	0.999959	-235.643	0.005369	0.9416	Ewens
Anterior_nares	700109467	8797	1316	428.627	-436.136	428.4	0.999869	-436.156	0.03928	0.8429	Ewens
Anterior_nares	700097772	6934	1347	498.262	-469.679	498.3	0.999996	-469.68	0.001557	0.9685	Ewens
Anterior_nares	700097499	8069	907	262.062	-433.74	262.2	0.999307	-433.826	0.1711	0.6791	Ewens
Anterior_nares	700096179	4434	624	197.695	-220.913	197.5	0.999989	-220.914	0.001842	0.9658	Ewens
Anterior_nares	700109882	7170	785	224.489	-369.824	224.6	0.999974	-369.827	0.004787	0.9448	Ewens
Anterior_nares	700096961	5753	630	180.141	-278.357	180.2	0.999959	-278.36	0.005941	0.9386	Ewens
Anterior_nares	700097375	4160	682	231.629	-265.071	231	0.999765	-265.093	0.04468	0.8326	Ewens
Anterior_nares	700107834	7843	1793	726.332	-343.619	726	0.999988	-343.621	0.003671	0.9517	Ewens
Anterior_nares	700096529	6295	890	282.631	-315.611	282.8	0.999982	-315.613	0.003971	0.9498	Ewens
Anterior_nares	700108056	5038	673	208.512	-281.975	208.8	0.999575	-282.007	0.06417	0.8	Ewens
Anterior_nares	700097588	2594	514	191.977	-215.588	192.1	0.999809	-215.602	0.02684	0.8699	Ewens
Anterior_nares	700096436	4504	490	139.715	-204.191	139.7	0.999983	-204.191	0.001596	0.9681	Ewens
Anterior_nares	700108800	6599	1043	348.323	-398.811	348.1	0.999987	-398.813	0.003663	0.9517	Ewens
Anterior_nares	700108491	6130	787	239.839	-255.809	240.4	0.999853	-255.82	0.02264	0.8804	Ewens
Anterior_nares	700097134	8543	838	230	-349.001	230.1	0.999981	-349.003	0.003669	0.9517	Ewens
Anterior_nares	700109825	6559	1730	766.019	-449.921	766	0.999995	-449.922	0.001807	0.9661	Ewens
Anterior_nares	700095974	6046	774	235.594	-283.998	235.5	0.999986	-284	0.002514	0.96	Ewens
Anterior_nares	700109524	8009	860	244.137	-329.889	243.9	0.999985	-329.89	0.003354	0.9538	Ewens
Anterior_nares	700095849	2452	412	141.489	-199.764	141.4	0.999987	-199.764	0.001636	0.9677	Ewens
Anterior_nares	700109191	7470	1035	325.839	-389.359	326.1	0.999982	-389.362	0.004926	0.944	Ewens
Anterior_nares	700096379	2114	482	194.734	-201.759	194.7	0.999986	-201.76	0.001862	0.9656	Ewens
Anterior_nares	700095735	2557	432	148.762	-168.946	148.9	0.999995	-168.946	0.0006446	0.9797	Ewens
Anterior_nares	700095542	2156	568	251.088	-123.098	251.4	0.999981	-123.099	0.002106	0.9634	Ewens
Anterior_nares	700108857	4933	441	117.003	-231.858	117.1	0.999869	-231.865	0.01368	0.9069	Ewens
Anterior_nares	700034925	3124	422	131.288	-209.799	131.2	0.999984	-209.8	0.002036	0.964	Ewens
Anterior_nares	700034856	5383	751	237.078	-296.366	236.8	0.999989	-296.367	0.002494	0.9602	Ewens
Anterior_nares	700034099	5111	325	77.097	-226.356	77.02	0.999977	-226.357	0.002536	0.9598	Ewens
Anterior_nares	700034640	7614	651	170.15	-327.324	170.7	0.98363	-328.617	2.585	0.1079	Ewens
Anterior_nares	700035175	2475	468	170.523	-177.174	170.6	0.999191	-177.222	0.09635	0.7562	Ewens
Anterior_nares	700108179	4143	611	197.615	-245.16	197.6	0.999993	-245.161	0.001082	0.9738	Ewens
Anterior_nares	700032943	3328	870	382.818	-168.895	382.6	0.999995	-168.895	0.0008414	0.9769	Ewens
Anterior_nares	700107777	5040	985	365.45	-314.569	365.6	0.99999	-314.57	0.002403	0.9609	Ewens
Anterior_nares	700095485	8000	701	184.792	-293.603	184.9	0.999973	-293.605	0.004063	0.9492	Ewens
Anterior_nares	700107891	4003	666	227.784	-286.023	227.5	0.99998	-286.026	0.004726	0.9452	Ewens
Anterior_nares	700035746	2184	227	63.515	-147.977	63.67	0.999958	-147.979	0.003722	0.9514	Ewens
Anterior_nares	700034042	3499	540	178.254	-183.59	178.1	0.999979	-183.592	0.002135	0.9631	Ewens
Anterior_nares	700035315	660	238	133.121	-66.686	133.1	0.99966	-66.693	0.01394	0.906	Ewens
Anterior_nares	700035860	2555	322	97.259	-160.545	97.24	0.999986	-160.545	0.001111	0.9734	Ewens
Anterior_nares	700109581	5104	818	274.909	-332.337	274.6	0.999992	-332.338	0.002799	0.9578	Ewens
Anterior_nares	700035803	957	480	382.958	-86.095	383	0.999998	-86.095	0.0001986	0.9888	Ewens
Anterior_nares	700102431	6287	1140	406.929	-294.591	407.2	0.999993	-294.592	0.001716	0.967	Ewens
Anterior_nares	700035532	567	186	96.054	-56.292	96.1	0.999996	-56.292	0.0001793	0.9893	Ewens
Anterior_nares	700107564	5428	821	268.653	-367.012	268.8	0.999987	-367.014	0.003305	0.9542	Ewens
Anterior_nares	700035593	3582	535	173.993	-201.67	174	0.999991	-201.671	0.0009413	0.9755	Ewens
Anterior_nares	700107948	4159	689	235.177	-297.354	235.6	0.99998	-297.357	0.005224	0.9424	Ewens
Anterior_nares	700035391	2749	330	97.729	-170.802	97.71	0.999986	-170.803	0.001215	0.9722	Ewens
Anterior_nares	700107058	2067	611	292.416	-142.14	292.3	0.999937	-142.144	0.008457	0.9267	Ewens
Anterior_nares	700033850	1295	477	272.306	-106.645	272.2	0.999991	-106.645	0.0007826	0.9777	Ewens
Anterior_nares	700101308	2783	465	159.291	-188.115	159.2	0.99999	-188.116	0.001313	0.9711	Ewens
Anterior_nares	700107507	8117	915	264.668	-372.157	264.5	0.999987	-372.159	0.003128	0.9554	Ewens
Anterior_nares	700101915	2909	417	133.111	-200.129	133.2	0.999904	-200.135	0.01139	0.915	Ewens
Anterior_nares	700033577	4654	632	197.171	-247.921	197.2	0.999984	-247.922	0.002256	0.9621	Ewens
Anterior_nares	700101599	4183	656	218.202	-219.117	217.8	0.999983	-219.118	0.003544	0.9525	Ewens
Anterior_nares	700101365	1694	422	179.882	-152.696	179.6	0.999982	-152.697	0.002189	0.9627	Ewens
Anterior_nares	700033718	1538	398	173.801	-131.84	173.9	0.999984	-131.841	0.001594	0.9681	Ewens
Anterior_nares	700112003	6464	1262	468.04	-440.171	468.4	0.999991	-440.172	0.003659	0.9518	Ewens
Anterior_nares	700100558	2741	639	261.685	-188.765	261.6	0.999972	-188.767	0.004072	0.9491	Ewens
Anterior_nares	700033940	1527	505	263.176	-116.209	262.9	0.99997	-116.211	0.00334	0.9539	Ewens
Anterior_nares	700102374	2532	449	158.341	-158.453	158.2	0.999991	-158.454	0.001135	0.9731	Ewens
Anterior_nares	700033556	2856	393	123.224	-194.765	123.3	0.999903	-194.771	0.01092	0.9168	Ewens
Anterior_nares	700102976	4436	597	185.526	-228.42	185.6	0.999992	-228.42	0.001073	0.9739	Ewens
Anterior_nares	700101656	5890	416	102.013	-216.336	102.2	0.99994	-216.339	0.005842	0.9391	Ewens
Anterior_nares	700100431	3543	558	185.936	-234.279	186.4	0.999881	-234.288	0.01865	0.8914	Ewens
Anterior_nares	700101094	5015	941	341.763	-320.057	341.9	0.99999	-320.058	0.002233	0.9623	Ewens
Anterior_nares	700033255	8663	740	193.373	-374.725	193.2	0.999977	-374.727	0.004901	0.9442	Ewens
Anterior_nares	700102866	28823	1353	294.396	-746.585	294.8	0.999925	-Inf	Inf	0	Ewens
Anterior_nares	700100311	4086	401	109.984	-200.618	110.1	0.999991	-200.619	0.0009527	0.9754	Ewens
Anterior_nares	700100618	6045	741	221.56	-377.078	221.9	0.999978	-377.081	0.006103	0.9377	Ewens
Anterior_nares	700102923	7577	762	211.047	-337.264	211.3	0.999894	-337.274	0.02011	0.8872	Ewens
Anterior_nares	700102103	14442	1072	267.368	-386.26	267.9	0.999787	-386.279	0.03661	0.8483	Ewens
Anterior_nares	700099306	3533	513	164.739	-267.956	164.9	0.999985	-267.957	0.002413	0.9608	Ewens
Anterior_nares	700099821	4601	516	148.873	-225.708	148.9	0.999992	-225.708	0.0009076	0.976	Ewens
Anterior_nares	700100040	3585	387	109.979	-164.231	110.1	0.999977	-164.232	0.001693	0.9672	Ewens
Anterior_nares	700098560	7069	440	103.755	-274.646	103.8	0.999984	-274.648	0.002044	0.9639	Ewens
Anterior_nares	700097195	4423	606	189.773	-298.913	189.7	0.999883	-298.923	0.02097	0.8849	Ewens
Anterior_nares	700099608	5194	474	126.687	-213.345	126.7	0.999988	-213.345	0.00113	0.9732	Ewens
Anterior_nares	700095428	4082	482	141.898	-203.435	141.9	0.999992	-203.436	0.0008233	0.9771	Ewens
Anterior_nares	700095371	4397	498	144.225	-205.403	144.4	0.999985	-205.404	0.001545	0.9686	Ewens
Anterior_nares	700035255	1156	322	147.621	-108.129	147.5	0.999986	-108.13	0.001234	0.972	Ewens
Anterior_nares	700097252	7113	877	262.882	-333.303	263.1	0.999982	-333.305	0.003889	0.9503	Ewens
Anterior_nares	700099020	4308	467	132.965	-261.338	133	0.99997	-261.34	0.004334	0.9475	Ewens
Anterior_nares	700014445	12811	700	158.903	-394.593	158.7	0.999955	-394.598	0.008786	0.9253	Ewens
Anterior_nares	700014527	15855	1074	260.17	-474.845	260.1	0.99996	-474.85	0.009785	0.9212	Ewens
Anterior_nares	700014767	6691	390	90.156	-276.505	90.19	0.999974	-276.507	0.003059	0.9559	Ewens
Anterior_nares	700015007	2723	416	136.634	-187.382	136.7	0.999151	-187.423	0.08196	0.7747	Ewens
Anterior_nares	700015082	7454	535	131.916	-266.448	132.2	0.999219	-266.49	0.0846	0.7712	Ewens
Anterior_nares	700015167	11288	866	218.299	-459.342	218.8	0.999292	-459.424	0.1626	0.6867	Ewens
Anterior_nares	700015233	8497	856	237.256	-377.061	237.4	0.999975	-377.064	0.005312	0.9419	Ewens
Anterior_nares	700015299	7741	732	198.236	-338.153	198.6	0.999275	-338.219	0.1329	0.7155	Ewens
Anterior_nares	700015675	18838	1022	231.587	-511.264	231.3	0.999907	-511.275	0.02147	0.8835	Ewens
Anterior_nares	700015756	2849	540	197.039	-169.019	197.1	0.999991	-169.02	0.0009094	0.9759	Ewens
Anterior_nares	700016050	18226	1283	314.622	-501.142	315.8	0.999785	-501.172	0.06168	0.8039	Ewens
Anterior_nares	700016313	11355	1212	343.358	-363.456	344	0.999798	-363.478	0.04305	0.8356	Ewens
Anterior_nares	700016354	4375	537	160.594	-220.227	160.5	0.99999	-220.228	0.00146	0.9695	Ewens
Anterior_nares	700016662	7942	900	260.862	-396.081	261	0.999975	-396.084	0.005983	0.9383	Ewens
Anterior_nares	700024239	372	88	36.094	-42.043	36.13	0.998874	-42.053	0.01982	0.888	Ewens
Anterior_nares	700023877	890	206	83.8	-89.4	83.82	0.999998	-89.4	0.0001233	0.9911	Ewens
Anterior_nares	700024851	6246	553	146.267	-307.485	146.5	0.999976	-307.487	0.003999	0.9496	Ewens
Anterior_nares	700023452	7195	672	181.167	-281.4	181.1	0.999986	-281.401	0.002029	0.9641	Ewens
Anterior_nares	700023242	827	211	91.154	-78.28	91.12	0.999995	-78.28	0.0001809	0.9893	Ewens
Anterior_nares	700023820	4469	257	59.124	-209.76	59.27	0.999922	-209.764	0.007684	0.9301	Ewens
Anterior_nares	700032240	4689	413	108.996	-236.755	109	0.999969	-236.756	0.003729	0.9513	Ewens
Anterior_nares	700024804	4274	339	86.3	-189.804	86.41	0.999982	-189.805	0.001763	0.9665	Ewens
Anterior_nares	700023174	864	193	76.873	-87.586	76.89	0.999997	-87.586	0.0001508	0.9902	Ewens
Anterior_nares	700023972	1268	222	77.669	-112.874	77.67	0.999996	-112.874	0.0002399	0.9876	Ewens
Anterior_nares	700023074	1102	208	75.573	-106.911	77.17	0.905347	-109.676	5.531	0.01869	Ewens
Anterior_nares	700024955	5758	400	97.57	-228.088	97.4	0.999871	-228.095	0.01246	0.9111	Ewens
Anterior_nares	700024907	3284	436	134.658	-194.582	134.7	0.999148	-194.627	0.08926	0.7651	Ewens
Anterior_nares	700024688	4146	472	136.961	-253.988	136.8	0.999978	-253.99	0.003667	0.9517	Ewens
Anterior_nares	700024295	6417	260	54.278	-200.82	54.29	0.999963	-200.821	0.001823	0.9659	Ewens
Anterior_nares	700024651	4981	359	88.585	-224.98	88.62	0.999974	-224.981	0.002646	0.959	Ewens
Anterior_nares	700024592	4194	391	105.268	-205.858	105.1	0.999976	-205.86	0.002774	0.958	Ewens
Anterior_nares	700024544	19196	904	196.828	-496.087	197.7	0.999752	-496.121	0.06699	0.7958	Ewens
Anterior_nares	700024407	5249	425	108.984	-223.343	108.8	0.999946	-223.346	0.005528	0.9407	Ewens
Anterior_nares	700024085	8931	638	157.107	-323.991	157.3	0.999967	-323.994	0.005594	0.9404	Ewens
Anterior_nares	700024497	15805	869	197.659	-445.535	197.8	0.999974	-445.538	0.005321	0.9419	Ewens
Anterior_nares	700023924	7306	400	90.792	-266.829	90.72	0.999954	-266.831	0.004899	0.9442	Ewens
Anterior_nares	700023602	3239	546	187.879	-208.479	187.9	0.999995	-208.479	0.0005881	0.9807	Ewens
Anterior_nares	700023556	8059	869	247.088	-347.771	247	0.999986	-347.773	0.002929	0.9568	Ewens
Anterior_nares	700021812	6064	767	232.3	-344.686	232.6	0.999985	-344.688	0.003996	0.9496	Ewens
Anterior_nares	700021682	1010	207	78.572	-86.723	78.51	0.999953	-86.724	0.002275	0.962	Ewens
Anterior_nares	700024448	10623	885	229.327	-395.497	229.1	0.999971	-395.5	0.00634	0.9365	Ewens
Anterior_nares	700032086	1728	659	388.496	-115.054	388.2	0.999923	-115.058	0.009468	0.9225	Ewens
Anterior_nares	700032042	2728	532	197.033	-171.565	197	0.99997	-171.566	0.003163	0.9552	Ewens
Anterior_nares	700015976	2295	398	138.79	-162.245	138.9	0.999995	-162.245	0.0005647	0.981	Ewens
Anterior_nares	700015784	2077	455	179.596	-167.726	179.7	0.999995	-167.727	0.0006911	0.979	Ewens
Anterior_nares	700032186	1503	299	111.8	-124.185	111.8	0.999996	-124.185	0.0003403	0.9853	Ewens
Anterior_nares	700016920	20612	956	207.29	-482.232	207.4	0.997662	-482.471	0.4775	0.4896	Ewens
Anterior_nares	700015875	2282	282	84.469	-131.227	84.4	0.999981	-131.228	0.0009131	0.9759	Ewens
Anterior_nares	700016234	2772	621	248.407	-203.552	248.4	0.999995	-203.552	0.0007051	0.9788	Ewens
Anterior_nares	700016710	4551	763	261.957	-273.89	261.7	0.999989	-273.892	0.002458	0.9605	Ewens
Anterior_nares	700016818	3203	411	125.126	-195.568	125	0.999772	-195.579	0.02187	0.8824	Ewens
Anterior_nares	700016715	4062	624	205.583	-249.704	206	0.999933	-249.71	0.01212	0.9124	Ewens
Anterior_nares	700016138	7454	681	182.162	-318.798	182.3	0.999986	-318.8	0.002517	0.96	Ewens
Stool	700114442	4628	905	335.849	-197.821	335.5	0.999977	-197.823	0.003892	0.9503	Ewens
Stool	700114162	4865	692	220.288	-210.577	220.4	0.999986	-210.578	0.001433	0.9698	Ewens
Stool	700114750	4102	875	340.466	-132.069	340.1	0.999752	-132.078	0.01791	0.8935	Ewens
Stool	700114105	8518	1357	454.932	-266.848	454.7	0.999987	-266.849	0.002671	0.9588	Ewens
Stool	700108839	5260	832	277.909	-254.285	278.1	0.999994	-254.286	0.001069	0.9739	Ewens
Stool	700111985	5872	1514	660.488	-190.212	659.8	0.999964	-190.214	0.00509	0.9431	Ewens
Stool	700111026	1297	580	402.293	-65.876	402.3	0.999719	-65.885	0.01905	0.8902	Ewens
Stool	700113503	6060	545	144.941	-241.586	145	0.999917	-241.59	0.008469	0.9267	Ewens
Stool	700109987	5439	851	282.829	-202.296	282.9	0.999987	-202.297	0.001911	0.9651	Ewens
Stool	700113599	7668	1116	359.01	-239.558	358.7	0.99998	-239.56	0.003071	0.9558	Ewens
Stool	700114717	5402	1247	507.969	-251.392	508.5	0.999811	-251.41	0.03531	0.8509	Ewens
Stool	700110419	16032	2128	657.986	-482.732	658.9	0.999901	-482.748	0.03134	0.8595	Ewens
Stool	700114615	4966	698	221.046	-241.966	220.8	0.999985	-241.968	0.002513	0.96	Ewens
Stool	700111574	1533	515	271.819	-65.189	271.8	0.99997	-65.189	0.00109	0.9737	Ewens
Stool	700103672	1184	578	445.321	-52.603	445.7	0.998456	-52.633	0.06008	0.8064	Ewens
Stool	700113542	5951	1395	573.528	-227.149	573.8	0.99999	-227.15	0.002083	0.9636	Ewens
Stool	700110644	13729	1516	435.144	-469.668	434.9	0.999794	-469.694	0.0525	0.8188	Ewens
Stool	700113066	4944	897	320.229	-171.922	320.1	0.999986	-171.923	0.001401	0.9701	Ewens
Stool	700097906	3019	799	354.4	-196.971	354.5	0.999993	-196.972	0.001111	0.9734	Ewens
Stool	700100227	5527	493	130.718	-211.138	130.8	0.999915	-211.142	0.00775	0.9298	Ewens
Stool	700109864	4019	1198	577.192	-104.209	577.3	0.999984	-104.21	0.0009144	0.9759	Ewens
Stool	700106946	882	476	421.042	-42.287	421.2	0.999998	-42.287	0.0001414	0.9905	Ewens
Stool	700102585	3896	783	294.819	-205.53	295.1	0.999989	-205.531	0.001943	0.9648	Ewens
Stool	700113013	3749	924	391.611	-170.87	391.7	0.999994	-170.871	0.0008138	0.9772	Ewens
Stool	700102299	3868	888	360.469	-206.252	359.8	0.999981	-206.255	0.004876	0.9443	Ewens
Stool	700105153	10267	1209	355.833	-345.019	355.8	0.999985	-345.021	0.002589	0.9594	Ewens
Stool	700109750	1044	467	323.913	-103.218	324.1	0.999976	-103.219	0.002218	0.9624	Ewens
Stool	700106229	7370	1154	383.748	-300.517	383.9	0.999987	-300.519	0.00269	0.9586	Ewens
Stool	700097357	2066	603	285.959	-136.253	285.8	0.999994	-136.254	0.00067	0.9793	Ewens
Stool	700111745	4265	1039	437.216	-192.868	437.5	0.999706	-192.888	0.04058	0.8404	Ewens
Stool	700109107	6681	1300	481.287	-244.493	481.9	0.999977	-244.496	0.006158	0.9375	Ewens
Stool	700038546	12635	1168	313.864	-365.503	314.4	0.999795	-365.523	0.03915	0.8432	Ewens
Stool	700099746	8030	852	240.769	-269.209	240.6	0.999979	-269.21	0.003043	0.956	Ewens
Stool	700107873	5241	689	212.037	-196.748	212.4	0.99978	-196.758	0.01953	0.8889	Ewens
Stool	700106132	10626	1546	497.351	-357.198	497.7	0.999992	-357.2	0.002392	0.961	Ewens
Stool	700114218	6074	1304	509.367	-239.738	509.9	0.999811	-239.756	0.03491	0.8518	Ewens
Stool	700033130	18310	1742	473.041	-499.979	473.3	0.999709	-500.017	0.07656	0.782	Ewens
Stool	700033726	17899	1152	274.685	-411.133	275.2	0.999688	-411.156	0.04628	0.8297	Ewens
Stool	700114267	4957	843	291.449	-205.052	291.4	0.999991	-205.053	0.001017	0.9746	Ewens
Stool	700111811	629	326	271.75	-40.265	271.8	0.999996	-40.265	0.0001635	0.9898	Ewens
Stool	700111439	4799	1180	499.46	-176.258	499.6	0.999068	-176.302	0.08916	0.7653	Ewens
Stool	700111296	5758	1327	540.05	-212.842	539.9	0.999977	-212.844	0.003744	0.9512	Ewens
Stool	700111222	5262	820	272.012	-239.67	272.2	0.999986	-239.672	0.002221	0.9624	Ewens
Stool	700111156	7716	1493	551.149	-262.217	550.6	0.999974	-262.22	0.005116	0.943	Ewens
Stool	700110812	705	451	538.674	-34.925	32030	0.437694	-35.361	0.8705	0.3508	Ewens
Stool	700110221	16345	2029	610.15	-435.286	609.5	0.993683	-436.107	1.641	0.2001	Ewens
Stool	700110155	1346	368	166.628	-101.225	166.5	0.999989	-101.225	0.0007387	0.9783	Ewens
Stool	700109921	9294	1280	401.976	-303.98	401.7	0.999691	-304.007	0.055	0.8146	Ewens
Stool	700109383	2701	700	306.221	-147.327	306.2	0.999994	-147.327	0.0005959	0.9805	Ewens
Stool	700109230	1590	570	317.795	-86.605	317.9	0.999954	-86.606	0.003088	0.9557	Ewens
Stool	700108218	9412	1556	530.884	-313.962	530.4	0.999982	-313.964	0.004636	0.9457	Ewens
Stool	700107375	13473	1241	333.066	-379.788	332.5	0.99991	-379.796	0.01804	0.8932	Ewens
Stool	700106876	9077	979	278.414	-294.607	278.3	0.999979	-294.608	0.003425	0.9533	Ewens
Stool	700106809	934	528	502.161	-34.082	10810	0.363448	-35.188	2.213	0.1369	Ewens
Stool	700106437	8778	516	119.631	-289.634	119.6	0.982395	-290.648	2.027	0.1546	Ewens
Stool	700106065	8336	835	230.944	-266.353	231.3	0.999783	-266.365	0.02474	0.875	Ewens
Stool	700105991	578	345	359.822	-24.515	29160	0.387852	-24.571	0.1122	0.7376	Ewens
Stool	700105787	1341	483	270.328	-102.318	270.5	0.999842	-102.323	0.009738	0.9214	Ewens
Stool	700105685	6545	993	325.438	-218.741	324.9	0.999937	-218.745	0.009091	0.924	Ewens
Stool	700105468	7560	1058	334.532	-284.525	334.4	0.999791	-284.543	0.03567	0.8502	Ewens
Stool	700105049	1518	647	425.884	-67.624	425.8	0.999995	-67.624	0.0003555	0.985	Ewens
Stool	700102519	4093	781	286.088	-252.906	285.6	0.999984	-252.908	0.004455	0.9468	Ewens
Stool	700101515	2863	540	196.54	-133.019	196.6	0.999989	-133.02	0.0007309	0.9784	Ewens
Stool	700100471	3580	706	263.118	-218.94	263	0.999932	-218.946	0.01079	0.9173	Ewens
Stool	700099886	4035	906	363.023	-204.493	363.4	0.999889	-204.501	0.01719	0.8957	Ewens
Stool	700098932	5145	734	233.975	-255.156	234.1	0.999989	-255.157	0.001791	0.9662	Ewens
Stool	700098866	2740	771	356.432	-168.634	356.5	0.999989	-168.635	0.001375	0.9704	Ewens
Stool	700098429	3118	901	424.426	-162.383	424.5	0.999997	-162.384	0.0004925	0.9823	Ewens
Stool	700098359	5331	763	243.574	-262.248	243.3	0.999985	-262.25	0.002805	0.9578	Ewens
Stool	700098267	5525	884	296.878	-234.36	297	0.999987	-234.361	0.001932	0.9649	Ewens
Stool	700098109	3105	733	302.496	-232.008	302.4	0.999987	-232.009	0.002225	0.9624	Ewens
Stool	700097837	3731	842	338.357	-171.316	338.4	0.999992	-171.317	0.001093	0.9736	Ewens
Stool	700097000	3022	720	298.786	-192.927	298.9	0.999993	-192.928	0.001092	0.9736	Ewens
Stool	700096865	2815	690	291.36	-188.474	291.3	0.999977	-188.475	0.003183	0.955	Ewens
Stool	700096700	2918	509	178.076	-195.862	177.9	0.999991	-195.862	0.001375	0.9704	Ewens
Stool	700096590	1739	590	313.99	-156.899	314.1	0.999999	-156.899	0.0002611	0.9871	Ewens
Stool	700096568	2621	609	248.892	-141.683	249.2	0.999981	-141.684	0.002411	0.9608	Ewens
Stool	700038741	6788	1005	325.76	-244.365	325.6	0.99979	-244.381	0.03188	0.8583	Ewens
Stool	700037123	7496	541	133.634	-256.517	133.8	0.999942	-256.52	0.005659	0.94	Ewens
Stool	700034166	3422	750	296.303	-177.175	297	0.994437	-177.492	0.6338	0.426	Ewens
Stool	700032413	3791	775	294.514	-163.007	294.8	0.999975	-163.008	0.003214	0.9548	Ewens
Stool	700095213	2651	711	318.122	-151.753	318.5	0.999982	-151.754	0.002833	0.9576	Ewens
Stool	700108954	1689	523	258.977	-97.928	259.2	0.999976	-97.929	0.002032	0.964	Ewens
Stool	700110089	4997	1093	431.448	-210.562	431.2	0.9995	-210.599	0.07478	0.7845	Ewens
Stool	700035369	2865	633	251.193	-164.544	251.2	0.999988	-164.544	0.001193	0.9725	Ewens
Stool	700038284	7722	1067	335.524	-339.226	335.8	0.999987	-339.228	0.003145	0.9553	Ewens
Stool	700106504	709	369	309.495	-27.093	307.8	0.997485	-27.107	0.0277	0.8678	Ewens
Stool	700106551	1082	303	139.401	-106.269	139.5	0.999991	-106.269	0.0007656	0.9779	Ewens
Stool	700097972	3064	796	348.808	-190.373	348.9	0.999989	-190.374	0.001513	0.969	Ewens
Stool	700105421	7161	1179	401.411	-267.332	401.3	0.999992	-267.333	0.001444	0.9697	Ewens
Stool	700106754	1317	599	423.588	-40.111	423.7	0.999284	-40.125	0.02777	0.8676	Ewens
Stool	700101771	3916	370	100.083	-153.885	100	0.999977	-153.885	0.001197	0.9724	Ewens
Stool	700095647	4044	912	366.362	-206.979	366.3	0.999991	-206.98	0.001438	0.9697	Ewens
Stool	700037700	6538	749	217.988	-268.681	217.9	0.999984	-268.682	0.002225	0.9624	Ewens
Stool	700034232	4244	990	405.742	-157.309	405.5	0.999351	-157.343	0.06922	0.7925	Ewens
Stool	700033436	6152	1305	506.337	-233.606	506.6	0.999989	-233.607	0.00191	0.9651	Ewens
Stool	700099956	4747	857	305.174	-262.297	305	0.999862	-262.308	0.02165	0.883	Ewens
Stool	700034772	3951	781	291.463	-218.152	291.6	0.99999	-218.153	0.001563	0.9685	Ewens
Stool	700099059	3812	792	303.662	-174.751	303.1	0.99998	-174.753	0.004214	0.9482	Ewens
Stool	700097415	2675	750	345.85	-159.574	346.3	0.999982	-159.576	0.003061	0.9559	Ewens
Stool	700035931	4534	855	311.306	-287.169	310.8	0.999984	-287.172	0.005094	0.9431	Ewens
Stool	700037008	4602	761	259.551	-178.534	259.7	0.999975	-178.535	0.002352	0.9613	Ewens
Stool	700108596	8121	1038	315.816	-342.147	315.9	0.999987	-342.148	0.002562	0.9596	Ewens
Stool	700105210	7063	857	255.22	-292.601	255.4	0.999986	-292.602	0.002325	0.9615	Ewens
Stool	700102113	4246	692	234.372	-237.385	234.1	0.999985	-237.386	0.002495	0.9602	Ewens
Stool	700108530	4676	912	337.981	-276.071	338	0.999995	-276.071	0.0008826	0.9763	Ewens
Stool	700108095	2819	671	278.271	-162.098	278.6	0.999981	-162.099	0.002674	0.9588	Ewens
Stool	700035635	4247	770	274.757	-215.106	274.6	0.999859	-215.116	0.01929	0.8895	Ewens
Stool	700105613	1138	510	354.537	-54.162	354.7	0.999991	-54.163	0.0005525	0.9812	Ewens
Stool	700106018	4268	917	358.273	-222.448	358.3	0.999994	-222.449	0.000915	0.9759	Ewens
Stool	700101224	8031	1169	376.094	-318.402	376.2	0.999987	-318.404	0.002695	0.9586	Ewens
Stool	700038702	16185	1992	596.932	-396.923	598	0.999876	-396.938	0.03065	0.861	Ewens
Stool	700099381	5294	625	184.042	-253.917	184.1	0.999989	-253.918	0.001262	0.9717	Ewens
Stool	700110287	15539	1635	460.756	-445.096	461	0.99976	-445.12	0.04997	0.8231	Ewens
Stool	700103558	857	289	152.83	-41.409	152.7	0.999986	-41.409	0.0004664	0.9828	Ewens
Stool	700038870	7546	1054	332.987	-333.438	333.1	0.999987	-333.439	0.00257	0.9596	Ewens
Stool	700102659	4925	575	168.556	-259.104	168.4	0.999994	-259.105	0.001018	0.9746	Ewens
Stool	700038392	5287	803	263.253	-214.673	263.1	0.999782	-214.685	0.02375	0.8775	Ewens
Stool	700037252	4858	864	305.369	-227.079	305	0.999979	-227.081	0.004178	0.9485	Ewens
Stool	700103621	8236	977	288.357	-317.573	288.6	0.999987	-317.574	0.002817	0.9577	Ewens
Stool	700037042	4962	714	228.456	-257.52	228.5	0.99999	-257.521	0.001518	0.9689	Ewens
Stool	700105580	9640	1591	542.393	-334.293	543.2	0.999711	-334.328	0.06978	0.7916	Ewens
Stool	700038354	7211	1140	380.781	-287.467	381.3	0.999694	-287.49	0.04642	0.8294	Ewens
Stool	700038231	3355	592	208.336	-143.885	208.4	0.999798	-143.892	0.01442	0.9044	Ewens
Stool	700105355	3962	1002	431.644	-193.81	431.5	0.999994	-193.811	0.001085	0.9737	Ewens
Stool	700037453	6712	881	271.004	-284.22	271.2	0.999986	-284.221	0.002456	0.9605	Ewens
Stool	700106663	934	358	211.832	-43.021	212.3	0.999882	-43.023	0.004258	0.948	Ewens
Stool	700037539	8777	1421	480.019	-342.038	479.7	0.999804	-342.062	0.04735	0.8277	Ewens
Stool	700106615	624	426	590.127	-25.1	590.2	0.999993	-25.1	0.0001078	0.9917	Ewens
Stool	700103446	10079	1535	504.063	-307.768	503.7	0.99997	-307.772	0.006927	0.9337	Ewens
Stool	700038126	6805	1176	409.868	-285.035	409.6	0.999798	-285.055	0.04054	0.8404	Ewens
Stool	700038021	15036	2000	618.946	-415.262	618.6	0.999947	-415.269	0.01332	0.9081	Ewens
Stool	700038445	18172	1676	450.083	-461.734	450.3	0.999706	-461.771	0.07284	0.7872	Ewens
Stool	700105834	5977	1132	413.171	-208.935	413.6	0.999805	-208.951	0.03118	0.8598	Ewens
Stool	700038493	6158	974	325.373	-249.377	325.6	0.999987	-249.379	0.002807	0.9577	Ewens
Stool	700114000	7632	1243	421.042	-248.994	420.9	0.999976	-248.996	0.003466	0.9531	Ewens
Stool	700107189	1558	459	219.05	-93.833	219.2	0.999989	-93.834	0.0009398	0.9755	Ewens
Stool	700105882	1073	546	444.228	-51.453	444.2	0.999998	-51.454	0.0001107	0.9916	Ewens
Stool	700110353	1233	610	478.15	-71.103	477.9	0.999997	-71.103	0.0002893	0.9864	Ewens
Stool	700106412	956	487	396.745	-30.038	396.6	0.999989	-30.038	0.0003593	0.9849	Ewens
Stool	700105312	7565	932	279.292	-302.911	279.5	0.999986	-302.912	0.002627	0.9591	Ewens
Stool	700110701	1729	574	300.112	-116.906	300	0.999995	-116.906	0.0005983	0.9805	Ewens
Stool	700098201	2763	661	274.963	-144.608	275.3	0.999981	-144.609	0.002694	0.9586	Ewens
Stool	700099125	3590	832	339.616	-229.236	339.3	0.999984	-229.238	0.00333	0.954	Ewens
Stool	700098599	2584	537	205.831	-151.786	206.1	0.99998	-151.787	0.002156	0.963	Ewens
Stool	700038594	33096	1910	440.814	-630.587	442.1	0.999838	-630.616	0.05886	0.8083	Ewens
Stool	700098669	3289	720	284.247	-211.006	284.6	0.999981	-211.007	0.002979	0.9565	Ewens
Stool	700038956	5104	887	309.935	-258.464	310.2	0.999987	-258.465	0.002493	0.9602	Ewens
Stool	700102043	3688	643	224.967	-249.062	224.8	0.999972	-249.064	0.004633	0.9457	Ewens
Stool	700038918	5816	570	156.335	-245.303	156.4	0.999989	-245.304	0.001124	0.9733	Ewens
Stool	700111505	763	357	260.763	-70.409	260.8	0.999998	-70.409	0.0001338	0.9908	Ewens
Stool	700100165	5046	519	144.889	-267.858	145.2	0.999979	-267.86	0.003867	0.9504	Ewens
Stool	700110587	1930	525	237.048	-167.224	237.1	0.999994	-167.224	0.0007419	0.9783	Ewens
Stool	700098735	2778	390	123.347	-186.143	123.2	0.999984	-186.143	0.001833	0.9659	Ewens
Stool	700106333	13833	917	220.623	-340.478	220.5	0.999943	-340.481	0.005369	0.9416	Ewens
Stool	700106979	413	292	413	-10.856	2030	0.591395	-10.505	0.702	0.4021	Etienne
Stool	700099512	3774	499	153.879	-201.907	153.7	0.999867	-201.913	0.0116	0.9142	Ewens
Stool	700099442	2875	438	143.689	-173.769	143.8	0.999993	-173.769	0.0008866	0.9762	Ewens
Stool	700106701	909	528	525.405	-28.632	12560	0.379278	-29.303	1.343	0.2465	Ewens
Stool	700109449	1863	453	190.231	-155.316	190.4	0.999995	-155.316	0.0007757	0.9778	Ewens
Stool	700097754	3001	752	321.984	-176.644	322	0.999989	-176.645	0.001503	0.9691	Ewens
Stool	700097481	2406	898	519.179	-112.554	519.3	0.999994	-112.554	0.0006714	0.9793	Ewens
Stool	700096161	2336	634	285.897	-148.778	286.2	0.999981	-148.78	0.002528	0.9599	Ewens
Stool	700096943	2453	626	271.108	-169.685	271.2	0.999993	-169.686	0.0009134	0.9759	Ewens
Stool	700107816	5221	1480	688.042	-207.174	688.2	0.999993	-207.174	0.001282	0.9714	Ewens
Stool	700096511	1897	769	480.865	-111.018	480.6	0.999998	-111.018	0.0004025	0.984	Ewens
Stool	700107993	1513	487	248.399	-99.367	248.5	0.999915	-99.371	0.006172	0.9374	Ewens
Stool	700097570	3313	1063	541.313	-226.278	541.1	0.999996	-226.279	0.00101	0.9747	Ewens
Stool	700096418	2950	788	351.664	-218.112	352.1	0.999982	-218.114	0.003383	0.9536	Ewens
Stool	700108782	4259	1133	504.4	-136.798	503.9	0.999924	-136.802	0.008054	0.9285	Ewens
Stool	700096104	2484	518	198.917	-144.02	198.9	0.999975	-144.022	0.002222	0.9624	Ewens
Stool	700108473	6184	1640	728.762	-134.501	729.2	0.999956	-134.503	0.003154	0.9552	Ewens
Stool	700097116	2869	1060	607.333	-140.108	608	0.999914	-140.114	0.01192	0.9131	Ewens
Stool	700109807	12864	1571	469.248	-370.498	469	0.999944	-370.503	0.009618	0.9219	Ewens
Stool	700096047	2529	782	387.002	-147.713	387.3	0.999989	-147.714	0.001485	0.9693	Ewens
Stool	700095956	2071	706	377.285	-106.912	377.1	0.99999	-106.912	0.0009833	0.975	Ewens
Stool	700096267	3168	598	217.766	-197.578	217.8	0.99999	-197.579	0.001283	0.9714	Ewens
Stool	700109317	19039	1427	357.087	-434.858	356.8	0.993095	-435.369	1.022	0.312	Ewens
Stool	700109506	9070	843	226.918	-351.133	227.1	0.999986	-351.135	0.002663	0.9588	Ewens
Stool	700095831	3595	728	275.216	-180.03	276	0.994556	-180.338	0.6146	0.4331	Ewens
Stool	700108284	12831	1818	578.104	-426.411	577.7	0.99997	-426.415	0.008268	0.9275	Ewens
Stool	700095774	1702	754	517.677	-97.247	517.8	0.999975	-97.248	0.002723	0.9584	Ewens
Stool	700109173	10328	1177	341.962	-413.744	342.6	0.999975	-413.748	0.008716	0.9256	Ewens
Stool	700096361	4049	907	362.926	-213.719	363.2	0.999697	-213.738	0.03719	0.8471	Ewens
Stool	700095717	2985	858	402.638	-171.441	402.7	0.999997	-171.442	0.0004966	0.9822	Ewens
Stool	700095524	3664	914	390.303	-147.399	390.6	0.999701	-147.417	0.03575	0.85	Ewens
Stool	700034907	5360	1196	477.577	-250.132	477.9	0.999806	-250.152	0.03949	0.8425	Ewens
Stool	700034838	2593	637	269.328	-149.571	269.6	0.999981	-149.572	0.002581	0.9595	Ewens
Stool	700034081	2194	500	201.96	-142.87	202.1	0.999986	-142.871	0.001617	0.9679	Ewens
Stool	700034622	2642	527	197.54	-138.843	197.6	0.999993	-138.843	0.0007404	0.9783	Ewens
Stool	700035157	2345	822	449.724	-87.594	449.8	0.999654	-87.609	0.03112	0.86	Ewens
Stool	700108161	5110	1075	415.121	-218.604	415.7	0.999976	-218.607	0.004691	0.9454	Ewens
Stool	700032925	1819	690	404.779	-119.846	404.5	0.999923	-119.85	0.008937	0.9247	Ewens
Stool	700107759	4701	935	350.139	-254.175	350.4	0.999987	-254.176	0.002648	0.959	Ewens
Stool	700095467	3747	1002	447.585	-155.179	447.9	0.999977	-155.181	0.0038	0.9508	Ewens
Stool	700035728	3895	554	176.31	-183.333	176.4	0.999989	-183.333	0.001204	0.9723	Ewens
Stool	700109621	5013	1052	405.678	-235.574	405.8	0.999995	-235.575	0.0008206	0.9771	Ewens
Stool	700035297	2758	500	178.318	-167.603	178.4	0.999995	-167.604	0.0005226	0.9818	Ewens
Stool	700108896	29874	2250	564.019	-533.759	563.6	0.999893	-533.77	0.02227	0.8814	Ewens
Stool	700035842	4001	1007	432.475	-184.377	432.8	0.999706	-184.399	0.04288	0.8359	Ewens
Stool	700109563	6541	1378	532.627	-246.246	532.4	0.999987	-246.248	0.002465	0.9604	Ewens
Stool	700035785	2839	907	460.272	-112.396	459.9	0.999984	-112.397	0.002251	0.9622	Ewens
Stool	700102413	3470	828	343.968	-181.058	344	0.999994	-181.059	0.0007873	0.9776	Ewens
Stool	700035514	3422	617	219.499	-192.084	219.5	0.999889	-192.09	0.01317	0.9086	Ewens
Stool	700107546	5311	983	354.53	-209.745	354.4	0.999986	-209.746	0.00159	0.9682	Ewens
Stool	700035575	2247	514	208.081	-124.36	208.2	0.999993	-124.361	0.0006897	0.979	Ewens
Stool	700107930	4561	930	352.973	-200.622	353.2	0.999695	-200.641	0.0381	0.8453	Ewens
Stool	700035373	4021	641	214.836	-193.13	215	0.999986	-193.13	0.001571	0.9684	Ewens
Stool	700033796	2401	988	627.332	-72.678	627.9	0.999985	-72.679	0.001279	0.9715	Ewens
Stool	700101290	2322	807	438.324	-92.894	438.5	0.999994	-92.894	0.0006477	0.9797	Ewens
Stool	700107489	7795	1094	346.352	-372.478	346	0.99998	-372.481	0.005811	0.9392	Ewens
Stool	700033988	3126	618	230.593	-178.907	230.7	0.999995	-178.908	0.0006811	0.9792	Ewens
Stool	700101897	3385	889	392.37	-176.345	392.1	0.999995	-176.345	0.0008698	0.9765	Ewens
Stool	700033559	3803	1031	464.783	-154.887	464.9	0.999973	-154.889	0.003482	0.9529	Ewens
Stool	700101840	2146	503	206.594	-119.326	206.8	0.99998	-119.327	0.001798	0.9662	Ewens
Stool	700101581	3953	911	370.653	-201.971	370.9	0.99994	-201.975	0.008765	0.9254	Ewens
Stool	700101347	4258	1121	495.641	-210.433	495.9	0.999992	-210.434	0.001537	0.9687	Ewens
Stool	700033664	3515	1057	512.494	-169.337	513.1	0.999812	-169.35	0.02522	0.8738	Ewens
Stool	700100540	5771	1172	443.921	-265.07	444.5	0.999976	-265.072	0.005306	0.9419	Ewens
Stool	700033922	4289	911	353.64	-262.452	353.2	0.99998	-262.454	0.004434	0.9469	Ewens
Stool	700102356	4494	899	337.691	-208.629	337.9	0.999993	-208.63	0.001281	0.9714	Ewens
Stool	700033502	3619	807	322.03	-203.282	322.9	0.994704	-203.628	0.6915	0.4057	Ewens
Stool	700107007	2040	594	281.209	-143.78	281.1	0.999994	-143.78	0.000658	0.9795	Ewens
Stool	700033363	2176	632	298.683	-127.756	298.6	0.999964	-127.758	0.003919	0.9501	Ewens
Stool	700101638	5027	804	269.939	-228.365	270	0.999986	-228.366	0.001806	0.9661	Ewens
Stool	700100413	1906	448	184.281	-114.659	184.3	0.999975	-114.66	0.001817	0.966	Ewens
Stool	700101076	7468	1073	343.21	-274.282	343.1	0.999985	-274.284	0.002136	0.9631	Ewens
Stool	700033201	8632	1289	419.489	-302.937	419.2	0.999969	-302.94	0.005478	0.941	Ewens
Stool	700102848	7567	1002	309.397	-284.924	309.5	0.999987	-284.925	0.002358	0.9613	Ewens
Stool	700100293	4063	603	195.578	-262.237	195.8	0.999974	-262.239	0.004784	0.9449	Ewens
Stool	700100600	3143	908	427.651	-149.638	427.8	0.999997	-149.639	0.0004771	0.9826	Ewens
Stool	700102242	3397	619	221.389	-191.08	221.6	0.99999	-191.081	0.001774	0.9664	Ewens
Stool	700102905	3538	578	195.945	-174.564	196.1	0.999989	-174.564	0.00142	0.9699	Ewens
Stool	700099288	6461	878	274.084	-278.945	274.2	0.999986	-278.946	0.002005	0.9643	Ewens
Stool	700099803	5052	1085	423.865	-250.667	424.1	0.999993	-250.667	0.001614	0.968	Ewens
Stool	700100022	3037	697	282.818	-160.162	283.1	0.999981	-160.164	0.002824	0.9576	Ewens
Stool	700098542	10493	1269	377.512	-320.296	377.4	0.999986	-320.297	0.002648	0.959	Ewens
Stool	700097177	3719	729	270.829	-199.766	271	0.999477	-199.804	0.0751	0.7841	Ewens
Stool	700099590	6077	470	118.716	-240.035	118.7	0.999977	-240.036	0.001991	0.9644	Ewens
Stool	700095410	6995	931	288.08	-300.505	288.8	0.999857	-300.519	0.02822	0.8666	Ewens
Stool	700095353	5315	943	332.913	-283.965	332.5	0.99998	-283.967	0.004716	0.9452	Ewens
Stool	700035237	7818	710	189.526	-280.348	189.3	0.99997	-280.351	0.004657	0.9456	Ewens
Stool	700097688	5498	1400	605.857	-167.406	605.7	0.999995	-167.406	0.0008002	0.9774	Ewens
Stool	700097234	3514	684	253.153	-162.28	253.8	0.994285	-162.557	0.5535	0.4569	Ewens
Stool	700097631	4929	972	362.347	-233.883	362.6	0.999993	-233.883	0.001408	0.9701	Ewens
Stool	700099002	5429	859	286.977	-191.873	287.3	0.999792	-191.883	0.02143	0.8836	Ewens
Stool	700097291	4154	953	386.718	-220.348	387	0.999972	-220.351	0.005028	0.9435	Ewens
Stool	700014386	10811	1491	468.557	-409.265	468.3	0.999803	-409.293	0.05405	0.8162	Ewens
Stool	700014488	19306	1547	395.765	-473.328	395.3	0.999695	-473.361	0.06654	0.7964	Ewens
Stool	700014497	16051	1527	414.627	-409.503	414.2	0.999708	-409.536	0.06627	0.7968	Ewens
Stool	700014555	12922	1289	356.065	-372.178	356.2	0.999975	-372.18	0.004711	0.9453	Ewens
Stool	700014718	7561	1234	418.404	-252.526	418.9	0.999805	-252.542	0.03372	0.8543	Ewens
Stool	700014828	8490	780	209.083	-290.422	209.3	0.999983	-290.423	0.002441	0.9606	Ewens
Stool	700014832	10859	1358	409.541	-356.835	409.7	0.999982	-356.837	0.004027	0.9494	Ewens
Stool	700014954	12406	1639	505.735	-402.139	505.4	0.99997	-402.143	0.007609	0.9305	Ewens
Stool	700015113	11553	919	234.464	-357.447	234.2	0.999972	-357.45	0.005182	0.9426	Ewens
Stool	700015179	13375	1410	397.61	-421.524	397.8	0.999985	-421.526	0.003482	0.9529	Ewens
Stool	700015245	8839	1479	507.524	-298.284	508.2	0.999708	-298.315	0.06285	0.802	Ewens
Stool	700015386	6986	913	280.345	-306.695	281	0.999857	-306.708	0.02734	0.8687	Ewens
Stool	700015390	5784	1108	406.812	-245.619	406.7	0.999992	-245.62	0.00137	0.9705	Ewens
Stool	700015394	7157	1071	348.837	-276.339	348.6	0.999793	-276.356	0.03465	0.8523	Ewens
Stool	700015702	11787	1379	404.85	-355.131	404.6	0.999969	-355.134	0.006016	0.9382	Ewens
Stool	700015979	7186	1438	540.413	-248.945	540.9	0.99999	-248.946	0.002571	0.9596	Ewens
Stool	700016004	8590	1699	634.567	-314.05	635.1	0.998062	-314.257	0.4151	0.5194	Ewens
Stool	700016008	7229	1164	392.151	-374.613	391.7	0.99998	-374.616	0.00604	0.9381	Ewens
Stool	700016136	12493	1349	383.879	-401.235	384.6	0.999802	-401.258	0.04656	0.8292	Ewens
Stool	700016608	17550	1711	468.749	-559.197	469.6	0.999808	-559.23	0.06713	0.7956	Ewens
Stool	700024732	6031	676	195.054	-266.563	194.9	0.999977	-266.564	0.003091	0.9557	Ewens
Stool	700024234	7696	1107	354.267	-249.583	354	0.999684	-249.605	0.0452	0.8316	Ewens
Stool	700023872	4525	690	226.585	-214.11	226.3	0.999978	-214.112	0.003052	0.9559	Ewens
Stool	700023701	6129	984	331.018	-238.749	330.8	0.999791	-238.764	0.0295	0.8636	Ewens
Stool	700023634	3933	627	210.143	-194.16	210.3	0.999986	-194.161	0.001515	0.969	Ewens
Stool	700016542	3633	592	200.453	-185.293	200.4	0.999992	-185.293	0.0007789	0.9777	Ewens
Stool	700032316	114	74	90.279	-12.774	448900000	0.444097	-12.774	6.379e-08	0.9998	Ewens
Stool	700024846	5624	997	351.846	-226.338	351.7	0.999793	-226.354	0.03162	0.8589	Ewens
Stool	700023447	5377	1162	455.563	-231.814	456.2	0.999976	-231.816	0.005151	0.9428	Ewens
Stool	700024141	8458	613	151.645	-302.776	151.5	0.999884	-302.784	0.01482	0.9031	Ewens
Stool	700023237	4406	979	389.923	-181.665	390.2	0.999701	-181.684	0.03832	0.8448	Ewens
Stool	700023815	7207	886	265.266	-281.097	265.4	0.999986	-281.098	0.002053	0.9639	Ewens
Stool	700032222	2462	622	267.649	-145.118	268	0.999981	-145.119	0.002482	0.9603	Ewens
Stool	700024789	8146	800	219.657	-256.139	219.5	0.999978	-256.141	0.002733	0.9583	Ewens
Stool	700021902	3808	286	71.485	-192.392	71.52	0.999516	-192.408	0.03153	0.8591	Ewens
Stool	700023188	3668	579	193.146	-189.919	193	0.99998	-189.92	0.00233	0.9615	Ewens
Stool	700023967	4458	933	359.217	-190.079	359.5	0.999696	-190.099	0.04078	0.84	Ewens
Stool	700024024	6438	1072	366.933	-218.501	367.3	0.999801	-218.516	0.02914	0.8645	Ewens
Stool	700024349	7673	1124	362.631	-259.013	362.6	0.999985	-259.014	0.002285	0.9619	Ewens
Stool	700013549	5295	867	294.352	-237.112	294.5	0.999992	-237.113	0.001298	0.9713	Ewens
Stool	700023066	14711	1816	544.835	-401.38	544.4	0.999774	-401.405	0.05072	0.8218	Ewens
Stool	700024966	8301	1078	330.17	-408.104	330.7	0.999975	-408.108	0.008023	0.9286	Ewens
Stool	700024908	3202	507	169.341	-168.676	169.3	0.999977	-168.677	0.001926	0.965	Ewens
Stool	700024689	4333	658	215.66	-199.309	215.8	0.999994	-199.309	0.0007716	0.9778	Ewens
Stool	700024296	8267	999	297.052	-295.932	297	0.999985	-295.933	0.002017	0.9642	Ewens
Stool	700024646	6151	764	229.673	-247.543	229.8	0.999986	-247.544	0.001544	0.9687	Ewens
Stool	700024593	4129	926	370.786	-159.512	370.4	0.999779	-159.523	0.02322	0.8789	Ewens
Stool	700024545	8865	975	279.359	-328.438	279.2	0.999979	-328.44	0.003518	0.9527	Ewens
Stool	700024201	5478	1002	359.219	-257.33	359	0.999794	-257.346	0.03072	0.8609	Ewens
Stool	700024408	7637	1176	388.073	-291.527	388	0.999992	-291.528	0.001455	0.9696	Ewens
Stool	700024086	13600	1755	536.235	-490.575	536.4	0.999982	-490.578	0.005592	0.9404	Ewens
Stool	700024492	8755	1158	357.429	-275.154	357.2	0.999968	-275.157	0.004551	0.9462	Ewens
Stool	700023509	12860	1229	334.223	-364.042	334.5	0.999956	-364.045	0.005826	0.9392	Ewens
Stool	700023919	7832	1005	306.267	-308.206	306.4	0.999987	-308.207	0.002284	0.9619	Ewens
Stool	700023603	15770	964	226.259	-388.16	226.7	0.99978	-388.175	0.03041	0.8616	Ewens
Stool	700023551	6961	890	270.79	-269.608	270.9	0.999986	-269.609	0.001911	0.9651	Ewens
Stool	700021807	4990	1174	483.68	-208.419	483.6	0.999466	-208.461	0.08565	0.7698	Ewens
Stool	700023290	13254	1851	584.907	-355.218	584.8	0.999982	-355.221	0.004132	0.9487	Ewens
Stool	700021677	16828	1633	446.616	-377.148	445.9	0.999966	-377.152	0.009195	0.9236	Ewens
Stool	700021295	7616	1197	398.747	-265.559	398.6	0.999986	-265.56	0.002135	0.9631	Ewens
Stool	700024449	14930	1333	353.859	-402.25	353.8	0.999967	-402.253	0.00501	0.9436	Ewens
Stool	700032068	2200	684	339.856	-119.84	340.3	0.999976	-119.841	0.002936	0.9568	Ewens
Stool	700015922	2163	504	206.274	-111.197	206.3	0.999988	-111.197	0.0007941	0.9775	Ewens
Stool	700016960	2919	786	352.65	-183.771	352.7	0.999989	-183.772	0.001511	0.969	Ewens
Stool	700032132	2303	517	207.006	-147.601	207.2	0.99998	-147.602	0.002033	0.964	Ewens
Stool	700016902	3443	667	246.236	-199.744	246.4	0.999468	-199.778	0.06809	0.7941	Ewens
Stool	700015857	2090	500	207.917	-138.696	208	0.999987	-138.697	0.001226	0.9721	Ewens
Stool	700016210	7412	924	278.23	-301.579	278.7	0.999791	-301.594	0.03018	0.8621	Ewens
Stool	700016692	4464	880	327.966	-235.975	327.8	0.999863	-235.987	0.02277	0.88	Ewens
Stool	700016764	4643	770	262.986	-234.803	263	0.999993	-234.803	0.001097	0.9736	Ewens
Stool	700016456	3045	806	357.543	-144.659	357.6	0.999992	-144.66	0.0008403	0.9769	Ewens
Attached_Keratinized_gingiva	700114712	5137	1308	566.002	-450.094	566.5	0.999991	-450.096	0.003774	0.951	Ewens
Attached_Keratinized_gingiva	700114335	6295	1356	530.698	-425.76	530.1	0.999981	-425.763	0.007516	0.9309	Ewens
Attached_Keratinized_gingiva	700114437	5421	731	227.407	-359.558	227.5	0.999987	-359.559	0.002821	0.9576	Ewens
Attached_Keratinized_gingiva	700111035	1602	519	266.094	-165.41	265.9	0.99991	-165.416	0.01279	0.91	Ewens
Attached_Keratinized_gingiva	700113019	7257	1157	387.987	-405.985	388.3	0.99999	-405.987	0.003281	0.9543	Ewens
Attached_Keratinized_gingiva	700114006	7059	1113	371.297	-469.658	371.1	0.999987	-469.66	0.00412	0.9488	Ewens
Attached_Keratinized_gingiva	700111305	5882	1127	413.835	-351.024	413.9	0.999996	-351.024	0.001162	0.9728	Ewens
Attached_Keratinized_gingiva	700111754	6375	950	308.819	-414.887	308.7	0.999987	-414.889	0.003345	0.9539	Ewens
Attached_Keratinized_gingiva	700113605	6346	891	282.093	-428.541	281.8	0.999704	-428.579	0.07674	0.7818	Ewens
Attached_Keratinized_gingiva	700111994	5765	1207	464.891	-281.466	465.2	0.999993	-281.467	0.00183	0.9659	Ewens
Attached_Keratinized_gingiva	700111820	1796	661	377.245	-178.694	377.4	0.999995	-178.694	0.0008451	0.9768	Ewens
Attached_Keratinized_gingiva	700114224	5248	1039	388.158	-371.231	387.9	0.999992	-371.232	0.00262	0.9592	Ewens
Attached_Keratinized_gingiva	700113556	5308	952	337.913	-386.915	338	0.999988	-386.916	0.002991	0.9564	Ewens
Attached_Keratinized_gingiva	700110596	3822	788	300.853	-261.571	301.3	0.999972	-261.574	0.005749	0.9396	Ewens
Attached_Keratinized_gingiva	700107555	4322	886	337.244	-300.379	337.6	0.999991	-300.38	0.00258	0.9595	Ewens
Attached_Keratinized_gingiva	700110710	4586	709	234.302	-341.061	234.7	0.99998	-341.064	0.005481	0.941	Ewens
Attached_Keratinized_gingiva	700109759	2563	585	236.559	-209.72	236.6	0.999995	-209.721	0.000668	0.9794	Ewens
Attached_Keratinized_gingiva	700110230	2956	659	262.881	-211.752	262.9	0.999981	-211.753	0.002592	0.9594	Ewens
Attached_Keratinized_gingiva	700113107	5652	1193	461.576	-394.181	461.7	0.999996	-394.181	0.001266	0.9716	Ewens
Attached_Keratinized_gingiva	700108791	9313	1599	555.616	-482.157	556	0.999993	-482.159	0.002687	0.9587	Ewens
Attached_Keratinized_gingiva	700109873	3303	585	206.251	-253.432	206.2	0.999994	-253.432	0.00106	0.974	Ewens
Attached_Keratinized_gingiva	700108905	4503	969	378.939	-242.39	377.9	0.999873	-242.404	0.02731	0.8687	Ewens
Attached_Keratinized_gingiva	700113061	5409	799	258.676	-311.496	258.5	0.999987	-311.498	0.002626	0.9591	Ewens
Attached_Keratinized_gingiva	700108170	4983	855	296.885	-340.166	296.4	0.999984	-340.169	0.005116	0.943	Ewens
Attached_Keratinized_gingiva	700109326	2312	523	210.347	-168.141	210.3	0.99999	-168.142	0.001135	0.9731	Ewens
Attached_Keratinized_gingiva	700113490	4885	506	141.628	-295.722	141.7	0.999989	-295.723	0.001952	0.9648	Ewens
Attached_Keratinized_gingiva	700107939	4566	785	272.822	-325.253	273.1	0.999992	-325.254	0.001912	0.9651	Ewens
Attached_Keratinized_gingiva	700108293	2250	524	214.405	-158.326	214.5	0.999989	-158.326	0.001358	0.9706	Ewens
Attached_Keratinized_gingiva	700106344	9238	1352	436.054	-443.636	435.8	0.99987	-443.656	0.03957	0.8423	Ewens
Attached_Keratinized_gingiva	700033006	13100	1525	446.852	-576.441	448.1	0.999868	-576.468	0.05454	0.8153	Ewens
Attached_Keratinized_gingiva	700033139	16093	1285	328.323	-595.497	329	0.999964	-595.505	0.01527	0.9016	Ewens
Attached_Keratinized_gingiva	700033463	16191	2325	743.746	-687.999	743.3	0.999817	-688.045	0.09331	0.76	Ewens
Attached_Keratinized_gingiva	700033735	13986	1436	400.956	-662.611	400.5	0.999991	-662.613	0.004611	0.9459	Ewens
Attached_Keratinized_gingiva	700114111	5249	896	310.351	-296.675	310.4	0.999987	-296.676	0.002852	0.9574	Ewens
Attached_Keratinized_gingiva	700114053	5196	1010	373.66	-314.814	373.9	0.999995	-314.815	0.001385	0.9703	Ewens
Attached_Keratinized_gingiva	700111583	1802	648	362.317	-158.616	362.1	0.999992	-158.617	0.001268	0.9716	Ewens
Attached_Keratinized_gingiva	700111448	2620	825	413.978	-184.945	413.9	0.999987	-184.946	0.001962	0.9647	Ewens
Attached_Keratinized_gingiva	700111231	4200	921	364.035	-359.614	364.2	0.999997	-359.614	0.0009116	0.9759	Ewens
Attached_Keratinized_gingiva	700111165	5945	822	258.507	-321.424	258.4	0.999987	-321.425	0.002736	0.9583	Ewens
Attached_Keratinized_gingiva	700110763	5686	579	161.06	-367.852	160.9	0.999987	-367.853	0.002778	0.958	Ewens
Attached_Keratinized_gingiva	700110164	2051	541	239.329	-178.167	239.2	0.999993	-178.167	0.0009035	0.976	Ewens
Attached_Keratinized_gingiva	700109930	7236	990	309.972	-379.329	309.9	0.99999	-379.33	0.002362	0.9612	Ewens
Attached_Keratinized_gingiva	700109630	5047	768	251.986	-288.059	251.9	0.999987	-288.06	0.002449	0.9605	Ewens
Attached_Keratinized_gingiva	700109392	3107	588	214.407	-259.709	214.6	0.999993	-259.71	0.001435	0.9698	Ewens
Attached_Keratinized_gingiva	700109239	2471	602	253.204	-193.923	253.2	0.999995	-193.924	0.0006709	0.9793	Ewens
Attached_Keratinized_gingiva	700108227	11109	1030	277.053	-470.515	277.2	0.999975	-470.518	0.006927	0.9337	Ewens
Attached_Keratinized_gingiva	700107384	7318	686	185.188	-427.021	185.4	0.999885	-427.034	0.02635	0.871	Ewens
Attached_Keratinized_gingiva	700106863	12674	994	252.42	-418.387	252.3	0.999984	-418.389	0.003323	0.954	Ewens
Attached_Keratinized_gingiva	700106071	8325	1301	432.271	-441.485	431.8	0.999981	-441.488	0.007331	0.9318	Ewens
Attached_Keratinized_gingiva	700105785	3216	593	213.359	-237.6	213.3	0.999994	-237.601	0.001103	0.9735	Ewens
Attached_Keratinized_gingiva	700105672	6030	1064	374.638	-290.791	375	0.999987	-290.793	0.003175	0.9551	Ewens
Attached_Keratinized_gingiva	700105472	6448	656	182.442	-361.533	182.2	0.99998	-361.535	0.004311	0.9476	Ewens
Attached_Keratinized_gingiva	700105102	20448	1053	235.085	-670.354	235	0.999986	-670.356	0.004758	0.945	Ewens
Attached_Keratinized_gingiva	700105044	8530	941	269.925	-479.684	270.4	0.999975	-479.688	0.008727	0.9256	Ewens
Attached_Keratinized_gingiva	700103284	4772	1244	546.528	-262.803	546.6	0.999995	-262.804	0.001373	0.9704	Ewens
Attached_Keratinized_gingiva	700102594	7290	951	291.8	-292.399	291.9	0.999987	-292.4	0.002262	0.9621	Ewens
Attached_Keratinized_gingiva	700102528	22839	1337	309.83	-688.213	310.1	0.999942	-688.223	0.0194	0.8892	Ewens
Attached_Keratinized_gingiva	700101524	3485	681	252.56	-283.893	252.3	0.999991	-283.894	0.00216	0.9629	Ewens
Attached_Keratinized_gingiva	700100480	2213	527	218.549	-144.548	218.4	0.99999	-144.548	0.001058	0.9741	Ewens
Attached_Keratinized_gingiva	700100236	4424	488	139.885	-254.351	140.1	0.999984	-254.352	0.002984	0.9564	Ewens
Attached_Keratinized_gingiva	700099895	3193	606	221.305	-213.376	221.2	0.999992	-213.377	0.001144	0.973	Ewens
Attached_Keratinized_gingiva	700098941	7484	604	154.788	-332.178	155	0.999977	-332.18	0.004691	0.9454	Ewens
Attached_Keratinized_gingiva	700098875	2453	467	170.759	-244.198	170.7	0.999987	-244.199	0.001943	0.9648	Ewens
Attached_Keratinized_gingiva	700098608	4268	537	162.227	-302.863	162.2	0.999995	-302.864	0.0009525	0.9754	Ewens
Attached_Keratinized_gingiva	700098438	3850	461	136.466	-248.192	136.6	0.999994	-248.192	0.001127	0.9732	Ewens
Attached_Keratinized_gingiva	700098368	4668	394	102.456	-231.204	102.6	0.999975	-231.206	0.002931	0.9568	Ewens
Attached_Keratinized_gingiva	700098276	3915	477	142.201	-230.838	142.1	0.999995	-230.839	0.0008238	0.9771	Ewens
Attached_Keratinized_gingiva	700098118	3646	671	241.221	-291.913	241.2	0.999995	-291.913	0.0008146	0.9772	Ewens
Attached_Keratinized_gingiva	700097915	3352	659	245.181	-219.181	245.1	0.999992	-219.182	0.001241	0.9719	Ewens
Attached_Keratinized_gingiva	700097300	4065	645	215.708	-250.929	215.9	0.99998	-250.93	0.003448	0.9532	Ewens
Attached_Keratinized_gingiva	700097009	4386	591	183.756	-340.378	183.6	0.999886	-340.388	0.02121	0.8842	Ewens
Attached_Keratinized_gingiva	700096874	4329	470	133.9	-319.08	133.8	0.999995	-319.081	0.001008	0.9747	Ewens
Attached_Keratinized_gingiva	700096709	3681	589	197.735	-299.827	197.6	0.999792	-299.845	0.03614	0.8492	Ewens
Attached_Keratinized_gingiva	700096599	3782	580	190.922	-292.222	190.8	0.99979	-292.24	0.03624	0.849	Ewens
Attached_Keratinized_gingiva	700096577	3093	611	227.883	-195.864	227.9	0.99999	-195.865	0.001328	0.9709	Ewens
Attached_Keratinized_gingiva	700038747	4778	399	103.381	-279.597	103.5	0.999992	-279.598	0.001314	0.9711	Ewens
Attached_Keratinized_gingiva	700037129	5613	617	176.677	-335.676	176.9	0.999977	-335.679	0.004786	0.9448	Ewens
Attached_Keratinized_gingiva	700034175	4034	664	225.94	-279.284	226.2	0.999975	-279.287	0.005587	0.9404	Ewens
Attached_Keratinized_gingiva	700032440	3862	895	365.345	-286.677	365.3	0.999993	-286.677	0.001435	0.9698	Ewens
Attached_Keratinized_gingiva	700110362	3427	734	286.212	-315.286	285.9	0.999991	-315.287	0.002469	0.9604	Ewens
Attached_Keratinized_gingiva	700105978	16436	1154	282.739	-607.974	284.1	0.999768	-608.021	0.09424	0.7589	Ewens
Attached_Keratinized_gingiva	700097846	4002	554	174.243	-232.713	174.7	0.999879	-232.722	0.01841	0.8921	Ewens
Attached_Keratinized_gingiva	700110296	2627	413	137.445	-200.712	137.4	0.999987	-200.713	0.001641	0.9677	Ewens
Attached_Keratinized_gingiva	700099134	3582	661	237.949	-302.934	237.8	0.999994	-302.934	0.001278	0.9715	Ewens
Attached_Keratinized_gingiva	700095222	3160	528	180.907	-277.211	181	0.999995	-277.211	0.0009772	0.9751	Ewens
Attached_Keratinized_gingiva	700108963	2577	507	188.64	-242.35	188.8	0.999995	-242.351	0.0008908	0.9762	Ewens
Attached_Keratinized_gingiva	700110098	7002	899	274.007	-361.399	274	0.99999	-361.4	0.002095	0.9635	Ewens
Attached_Keratinized_gingiva	700032645	2911	663	267.8	-207.6	267.7	0.999972	-207.602	0.004251	0.948	Ewens
Attached_Keratinized_gingiva	700105159	6596	948	303.242	-397.415	303.1	0.999987	-397.417	0.00333	0.954	Ewens
Attached_Keratinized_gingiva	700099451	4127	422	117.518	-299.697	117.5	0.999994	-299.698	0.0009841	0.975	Ewens
Attached_Keratinized_gingiva	700106499	4225	640	209.517	-312.65	209.9	0.99998	-312.653	0.004866	0.9444	Ewens
Attached_Keratinized_gingiva	700106557	5041	1123	447.99	-302.103	448.2	0.999995	-302.104	0.001574	0.9684	Ewens
Attached_Keratinized_gingiva	700097981	3897	599	197.39	-296.212	197.5	0.99921	-296.282	0.1396	0.7087	Ewens
Attached_Keratinized_gingiva	700105406	6542	793	236.051	-370.882	236.1	0.999294	-370.954	0.1435	0.7048	Ewens
Attached_Keratinized_gingiva	700095656	3932	661	227.2	-259.47	227.7	0.999934	-259.477	0.01283	0.9098	Ewens
Attached_Keratinized_gingiva	700037693	5511	759	238.273	-386.052	238.4	0.99998	-386.055	0.004588	0.946	Ewens
Attached_Keratinized_gingiva	700109116	4100	685	234.76	-276.625	234.7	0.999992	-276.626	0.001326	0.971	Ewens
Attached_Keratinized_gingiva	700097697	7448	1268	438.737	-364.528	439	0.999993	-364.529	0.001973	0.9646	Ewens
Attached_Keratinized_gingiva	700099965	5331	469	123.749	-307.864	123.8	0.999992	-307.865	0.001528	0.9688	Ewens
Attached_Keratinized_gingiva	700034781	3095	497	167.091	-212.482	167.2	0.999993	-212.482	0.0009399	0.9755	Ewens
Attached_Keratinized_gingiva	700099068	3689	572	189.238	-300.877	189.4	0.999995	-300.878	0.001128	0.9732	Ewens
Attached_Keratinized_gingiva	700097424	2679	494	177.7	-192.991	177.9	0.999993	-192.992	0.001067	0.9739	Ewens
Attached_Keratinized_gingiva	700098678	3156	597	217.641	-275.764	217.7	0.999224	-275.832	0.1347	0.7136	Ewens
Attached_Keratinized_gingiva	700035940	3050	604	225.567	-224.989	225.7	0.999988	-224.99	0.002095	0.9635	Ewens
Attached_Keratinized_gingiva	700105216	7604	603	153.627	-392.895	153.8	0.999989	-392.896	0.002468	0.9604	Ewens
Attached_Keratinized_gingiva	700102122	4278	679	227.123	-317.994	227.5	0.99998	-317.996	0.005129	0.9429	Ewens
Attached_Keratinized_gingiva	700108539	4753	555	162.695	-317.99	162.8	0.999882	-318	0.02011	0.8872	Ewens
Attached_Keratinized_gingiva	700035644	4081	594	190.989	-286.654	191.2	0.999974	-286.656	0.004946	0.9439	Ewens
Attached_Keratinized_gingiva	700105626	4886	712	229.093	-293.346	228.9	0.99998	-293.348	0.003523	0.9527	Ewens
Attached_Keratinized_gingiva	700106005	4154	685	233.295	-261.555	233	0.999991	-261.556	0.002163	0.9629	Ewens
Attached_Keratinized_gingiva	700101233	7416	733	201.719	-381.425	202.3	0.984154	-383.066	3.282	0.07005	Ewens
Attached_Keratinized_gingiva	700038689	12106	1459	433.458	-548.701	433.6	0.999987	-548.703	0.004136	0.9487	Ewens
Attached_Keratinized_gingiva	700099390	7098	755	213.538	-429.682	213.7	0.99998	-429.685	0.004829	0.9446	Ewens
Attached_Keratinized_gingiva	700103569	7479	1072	342.527	-470.248	342.7	0.999976	-470.252	0.007412	0.9314	Ewens
Attached_Keratinized_gingiva	700038860	4204	566	175.911	-319.246	175.8	0.999992	-319.247	0.001775	0.9664	Ewens
Attached_Keratinized_gingiva	700102668	4433	627	199.083	-244.068	199.2	0.999993	-244.069	0.001143	0.973	Ewens
Attached_Keratinized_gingiva	700038398	16361	1168	287.691	-629.751	289.1	0.999769	-629.801	0.1005	0.7512	Ewens
Attached_Keratinized_gingiva	700037242	5717	550	149.83	-292.028	149.7	0.999878	-292.037	0.01882	0.8909	Ewens
Attached_Keratinized_gingiva	700103611	6155	1057	367.237	-405.974	367.5	0.999983	-405.976	0.004959	0.9439	Ewens
Attached_Keratinized_gingiva	700037037	6803	817	242.292	-367.61	242.4	0.999298	-367.684	0.1492	0.6993	Ewens
Attached_Keratinized_gingiva	700105575	3518	911	398.413	-216.143	398.9	0.999982	-216.145	0.004	0.9496	Ewens
Attached_Keratinized_gingiva	700038349	5228	851	288.11	-377.46	287.8	0.999888	-377.474	0.02901	0.8647	Ewens
Attached_Keratinized_gingiva	700038219	4275	538	162.544	-302.503	162.3	0.999978	-302.505	0.00431	0.9477	Ewens
Attached_Keratinized_gingiva	700105729	921	287	142.626	-104.142	142.9	0.999971	-104.144	0.003014	0.9562	Ewens
Attached_Keratinized_gingiva	700037441	5820	758	232.38	-372.999	232.5	0.999987	-373.001	0.003	0.9563	Ewens
Attached_Keratinized_gingiva	700037545	9650	1281	396.021	-556.275	395.9	0.999991	-556.277	0.003326	0.954	Ewens
Attached_Keratinized_gingiva	700038536	6729	675	186.755	-320.727	186.9	0.999774	-320.747	0.03993	0.8416	Ewens
Attached_Keratinized_gingiva	700103436	7528	908	269.772	-349.6	269.9	0.999982	-349.602	0.004089	0.949	Ewens
Attached_Keratinized_gingiva	700038116	23651	1385	320.991	-711.458	321	0.999962	-711.464	0.01348	0.9076	Ewens
Attached_Keratinized_gingiva	700038016	12454	1467	431.865	-536.756	432.2	0.999987	-536.759	0.004913	0.9441	Ewens
Attached_Keratinized_gingiva	700038440	12081	1318	376.532	-595.527	376.6	0.99999	-595.528	0.003366	0.9537	Ewens
Attached_Keratinized_gingiva	700105840	3731	510	159.517	-262.525	159.6	0.999994	-262.526	0.0009684	0.9752	Ewens
Attached_Keratinized_gingiva	700038488	5341	606	175.668	-304.731	175.9	0.999977	-304.733	0.004617	0.9458	Ewens
Attached_Keratinized_gingiva	700107198	3224	666	254.503	-243.924	254.2	0.999992	-243.925	0.00177	0.9664	Ewens
Attached_Keratinized_gingiva	700105888	4926	797	269.043	-312.827	268.6	0.999984	-312.829	0.004639	0.9457	Ewens
Attached_Keratinized_gingiva	700105928	8233	850	237.749	-414.767	238.1	0.999975	-414.771	0.007632	0.9304	Ewens
Attached_Keratinized_gingiva	700110428	2307	628	283.758	-214.527	283.9	0.999994	-214.527	0.001075	0.9739	Ewens
Attached_Keratinized_gingiva	700102308	3895	675	235.475	-271.433	236.1	0.999886	-271.445	0.02379	0.8774	Ewens
Attached_Keratinized_gingiva	700106402	6275	821	252.193	-306.426	252.3	0.99999	-306.427	0.001835	0.9658	Ewens
Attached_Keratinized_gingiva	700105318	2397	378	125.957	-193.204	125.9	0.999987	-193.205	0.001477	0.9693	Ewens
Attached_Keratinized_gingiva	700101780	3904	698	247.301	-270.503	247.3	0.999992	-270.504	0.001354	0.9706	Ewens
Attached_Keratinized_gingiva	700098210	3695	393	111.059	-286.147	111	0.999972	-286.149	0.004531	0.9463	Ewens
Attached_Keratinized_gingiva	700038584	15927	1219	307.11	-587.419	307.1	0.999962	-587.425	0.01144	0.9148	Ewens
Attached_Keratinized_gingiva	700038962	6529	604	162.263	-349.265	162.4	0.999882	-349.276	0.02191	0.8823	Ewens
Attached_Keratinized_gingiva	700110653	3456	540	179.271	-236.814	179.1	0.999984	-236.815	0.002399	0.9609	Ewens
Attached_Keratinized_gingiva	700102052	4786	472	129.722	-293.404	129.8	0.999992	-293.404	0.001409	0.9701	Ewens
Attached_Keratinized_gingiva	700038908	4651	388	100.492	-246.314	100.6	0.999992	-246.315	0.001045	0.9742	Ewens
Attached_Keratinized_gingiva	700111514	1551	514	268.319	-160.662	268.1	0.999982	-160.664	0.002535	0.9598	Ewens
Attached_Keratinized_gingiva	700100174	4992	449	119.384	-309.2	119.4	0.99999	-309.201	0.001579	0.9683	Ewens
Attached_Keratinized_gingiva	700098744	4940	544	155.858	-304.635	155.9	0.999919	-304.642	0.01409	0.9055	Ewens
Attached_Keratinized_gingiva	700114173	4370	1022	419.508	-299.553	419.3	0.999855	-299.57	0.03462	0.8524	Ewens
Attached_Keratinized_gingiva	700106990	7063	577	148.468	-397.479	148.3	0.999986	-397.481	0.002908	0.957	Ewens
Attached_Keratinized_gingiva	700099521	5441	404	100.671	-300.34	100.7	0.999986	-300.341	0.002105	0.9634	Ewens
Attached_Keratinized_gingiva	700109458	2559	536	206.342	-166.775	206.7	0.990315	-167.244	0.9387	0.3326	Ewens
Attached_Keratinized_gingiva	700097763	3183	527	179.774	-220.296	179.9	0.999995	-220.296	0.0008567	0.9767	Ewens
Attached_Keratinized_gingiva	700097490	2778	623	249.361	-204.743	249.4	0.99999	-204.743	0.00141	0.97	Ewens
Attached_Keratinized_gingiva	700109996	2297	569	241.796	-284.48	241.7	0.999988	-284.481	0.002313	0.9616	Ewens
Attached_Keratinized_gingiva	700096170	2643	696	307.658	-265.785	307.8	0.99999	-265.786	0.002029	0.9641	Ewens
Attached_Keratinized_gingiva	700096952	4652	771	263.248	-375.287	263.4	0.999981	-375.289	0.004715	0.9453	Ewens
Attached_Keratinized_gingiva	700097366	3399	935	425.647	-340.591	425.6	0.999993	-340.592	0.001616	0.9679	Ewens
Attached_Keratinized_gingiva	700107825	2584	636	269.224	-226.832	269.3	0.999995	-226.832	0.0007472	0.9782	Ewens
Attached_Keratinized_gingiva	700096520	2515	606	253.165	-288.211	253.3	0.999996	-288.211	0.0009628	0.9752	Ewens
Attached_Keratinized_gingiva	700108047	3911	669	231.898	-281.529	231.6	0.999884	-281.539	0.0206	0.8859	Ewens
Attached_Keratinized_gingiva	700097579	3515	485	152.3	-249.037	152.2	0.999984	-249.039	0.002511	0.96	Ewens
Attached_Keratinized_gingiva	700096427	3868	382	105.005	-220.216	105	0.999991	-220.216	0.0009301	0.9757	Ewens
Attached_Keratinized_gingiva	700096113	3599	584	197.349	-277.897	197.2	0.999792	-277.915	0.03609	0.8493	Ewens
Attached_Keratinized_gingiva	700108482	1793	542	263.625	-129.175	263.8	0.99999	-129.176	0.001105	0.9735	Ewens
Attached_Keratinized_gingiva	700097125	3478	669	246.054	-226.025	246.2	0.998115	-226.163	0.2751	0.5999	Ewens
Attached_Keratinized_gingiva	700109816	1501	493	255.505	-157.703	255.3	0.999995	-157.704	0.0008125	0.9773	Ewens
Attached_Keratinized_gingiva	700096056	2871	746	326.918	-165.86	327.3	0.999982	-165.862	0.00325	0.9545	Ewens
Attached_Keratinized_gingiva	700095965	3553	898	386.655	-313.771	386.6	0.999998	-313.771	0.0005555	0.9812	Ewens
Attached_Keratinized_gingiva	700096276	3461	652	237.208	-196.337	237.4	0.999989	-196.338	0.001631	0.9678	Ewens
Attached_Keratinized_gingiva	700109515	8398	794	215.029	-418.484	215.1	0.999569	-418.531	0.09404	0.7591	Ewens
Attached_Keratinized_gingiva	700095840	3943	655	223.851	-222.544	223.7	0.99998	-222.545	0.002845	0.9575	Ewens
Attached_Keratinized_gingiva	700095783	3816	803	310.063	-267.148	310.3	0.998204	-267.298	0.3	0.5839	Ewens
Attached_Keratinized_gingiva	700109182	9966	1044	293.651	-468.334	293.6	0.999961	-468.339	0.009889	0.9208	Ewens
Attached_Keratinized_gingiva	700096370	3874	578	187.906	-259.912	188.2	0.999974	-259.915	0.004731	0.9452	Ewens
Attached_Keratinized_gingiva	700095726	2684	751	345.828	-163.307	345.9	0.999993	-163.308	0.0009838	0.975	Ewens
Attached_Keratinized_gingiva	700095533	3204	526	178.71	-299.051	178.6	0.999996	-299.052	0.0008973	0.9761	Ewens
Attached_Keratinized_gingiva	700034916	5341	870	294.645	-303.226	294.9	0.99999	-303.227	0.002268	0.962	Ewens
Attached_Keratinized_gingiva	700034847	2651	864	445.336	-232.572	445.7	0.999993	-232.573	0.001747	0.9667	Ewens
Attached_Keratinized_gingiva	700108104	4413	669	219.099	-295.071	219.1	0.999996	-295.071	0.0006664	0.9794	Ewens
Attached_Keratinized_gingiva	700034241	1962	402	152.824	-170.774	153	0.999981	-170.775	0.002337	0.9614	Ewens
Attached_Keratinized_gingiva	700034090	2885	555	204.093	-297.298	204	0.999912	-297.307	0.01665	0.8973	Ewens
Attached_Keratinized_gingiva	700034631	3882	799	304.77	-300.729	305	0.999996	-300.729	0.001046	0.9742	Ewens
Attached_Keratinized_gingiva	700035166	2994	886	424.529	-244.406	424.7	0.999995	-244.406	0.001186	0.9725	Ewens
Attached_Keratinized_gingiva	700032934	2954	997	528.605	-179.773	529.1	0.999993	-179.774	0.001425	0.9699	Ewens
Attached_Keratinized_gingiva	700107768	3939	669	231.095	-275.976	230.8	0.999884	-275.987	0.02104	0.8847	Ewens
Attached_Keratinized_gingiva	700095476	2863	629	248.797	-183.337	248.7	0.999995	-183.337	0.0006651	0.9794	Ewens
Attached_Keratinized_gingiva	700107882	4860	819	281.897	-358.225	282.7	0.99989	-358.24	0.03072	0.8609	Ewens
Attached_Keratinized_gingiva	700035737	4187	428	119.178	-295.327	119.2	0.99999	-295.328	0.001424	0.9699	Ewens
Attached_Keratinized_gingiva	700034033	3814	577	188.76	-298.244	188.9	0.999995	-298.245	0.001131	0.9732	Ewens
Attached_Keratinized_gingiva	700035306	2513	585	239.339	-213.688	239.2	0.999995	-213.688	0.0007843	0.9777	Ewens
Attached_Keratinized_gingiva	700035851	3987	767	282.154	-340.704	282.3	0.999874	-340.718	0.02771	0.8678	Ewens
Attached_Keratinized_gingiva	700109572	4774	955	358.74	-293.123	358.8	0.999991	-293.124	0.001875	0.9655	Ewens
Attached_Keratinized_gingiva	700035794	3105	878	407.331	-171.819	406.9	0.99999	-171.82	0.001785	0.9663	Ewens
Attached_Keratinized_gingiva	700102422	2982	563	205.026	-202.992	205.1	0.999989	-202.992	0.00117	0.9727	Ewens
Attached_Keratinized_gingiva	700035523	2876	496	172.555	-198.178	172.5	0.999993	-198.179	0.0008887	0.9762	Ewens
Attached_Keratinized_gingiva	700035584	2643	741	341.687	-197.702	342.4	0.991152	-198.428	1.451	0.2283	Ewens
Attached_Keratinized_gingiva	700035382	2719	651	270.932	-230.911	270.8	0.999994	-230.912	0.001182	0.9726	Ewens
Attached_Keratinized_gingiva	700108605	9052	838	225.253	-432.19	226.3	0.999758	-432.222	0.06327	0.8014	Ewens
Attached_Keratinized_gingiva	700107049	2581	980	575.615	-199.323	575.1	0.999989	-199.324	0.002488	0.9602	Ewens
Attached_Keratinized_gingiva	700033823	2607	1023	619.823	-96.621	619.6	0.999922	-96.626	0.009619	0.9219	Ewens
Attached_Keratinized_gingiva	700101299	3395	594	208.165	-232.66	208.1	0.999992	-232.66	0.001106	0.9735	Ewens
Attached_Keratinized_gingiva	700107498	8139	1431	503.051	-432.752	502.8	0.999873	-432.773	0.04254	0.8366	Ewens
Attached_Keratinized_gingiva	700101906	3918	645	219.483	-300.12	219.8	0.999975	-300.122	0.005477	0.941	Ewens
Attached_Keratinized_gingiva	700033568	4253	585	183.499	-311.208	183.6	0.999992	-311.209	0.001562	0.9685	Ewens
Attached_Keratinized_gingiva	700101849	2404	670	307.652	-189.189	308	0.999981	-189.191	0.003165	0.9551	Ewens
Attached_Keratinized_gingiva	700101590	3758	590	196.325	-285.755	196.2	0.999993	-285.755	0.001442	0.9697	Ewens
Attached_Keratinized_gingiva	700101356	3925	754	277.161	-269.766	277.4	0.99999	-269.767	0.002083	0.9636	Ewens
Attached_Keratinized_gingiva	700033691	5075	1016	381.831	-359.277	381.9	0.999991	-359.279	0.002444	0.9606	Ewens
Attached_Keratinized_gingiva	700100549	6074	1172	431.958	-378.366	432	0.999992	-378.367	0.002474	0.9603	Ewens
Attached_Keratinized_gingiva	700033931	5755	814	258.526	-242.799	258.4	0.999858	-242.81	0.02029	0.8867	Ewens
Attached_Keratinized_gingiva	700102365	4170	800	293.881	-345.659	294	0.999981	-345.661	0.004787	0.9448	Ewens
Attached_Keratinized_gingiva	700033529	4410	653	211.596	-316.117	211.9	0.99998	-316.119	0.004944	0.9439	Ewens
Attached_Keratinized_gingiva	700102967	3349	652	241.32	-300.816	241.2	0.999994	-300.817	0.001228	0.9721	Ewens
Attached_Keratinized_gingiva	700033372	2458	610	259.539	-262.06	259.7	0.999819	-262.077	0.03396	0.8538	Ewens
Attached_Keratinized_gingiva	700101647	4529	523	152.632	-242.487	152.7	0.999979	-242.489	0.002705	0.9585	Ewens
Attached_Keratinized_gingiva	700100422	2547	813	412.25	-212.215	412	0.999933	-212.221	0.01176	0.9136	Ewens
Attached_Keratinized_gingiva	700101085	8936	929	260.538	-522.355	260.3	0.999988	-522.358	0.00428	0.9478	Ewens
Attached_Keratinized_gingiva	700033228	7363	486	116.698	-327.851	116.6	0.999957	-327.854	0.006663	0.9349	Ewens
Attached_Keratinized_gingiva	700102857	6954	694	191.654	-311.67	192	0.99927	-311.729	0.1179	0.7313	Ewens
Attached_Keratinized_gingiva	700100302	3806	1022	457.785	-255.422	458.4	0.999983	-255.424	0.00486	0.9444	Ewens
Attached_Keratinized_gingiva	700100609	3819	779	295.679	-235.205	295.9	0.99999	-235.206	0.002005	0.9643	Ewens
Attached_Keratinized_gingiva	700102251	4123	707	245.378	-297.847	245.1	0.999885	-297.858	0.02206	0.8819	Ewens
Attached_Keratinized_gingiva	700102914	3553	601	207.174	-231.683	207.4	0.999988	-231.684	0.002187	0.9627	Ewens
Attached_Keratinized_gingiva	700099755	3219	538	184.361	-211.019	184.4	0.999995	-211.019	0.0005782	0.9808	Ewens
Attached_Keratinized_gingiva	700099297	7078	813	236.876	-393.218	237.2	0.984625	-394.997	3.559	0.05921	Ewens
Attached_Keratinized_gingiva	700099812	4087	566	178.054	-279.88	178	0.999987	-279.88	0.002093	0.9635	Ewens
Attached_Keratinized_gingiva	700100031	2556	528	201.709	-226.706	201.6	0.999994	-226.706	0.0009647	0.9752	Ewens
Attached_Keratinized_gingiva	700098551	6785	1237	442.789	-225.533	442.6	0.999987	-225.534	0.002192	0.9627	Ewens
Attached_Keratinized_gingiva	700097186	4109	618	201.654	-235.243	201.7	0.99996	-235.246	0.005681	0.9399	Ewens
Attached_Keratinized_gingiva	700099599	4375	470	133.361	-274.602	133.3	0.999993	-274.603	0.001171	0.9727	Ewens
Attached_Keratinized_gingiva	700095419	4316	522	155.173	-281.039	155.3	0.999992	-281.04	0.001344	0.9708	Ewens
Attached_Keratinized_gingiva	700095362	5297	540	150.262	-266.205	150.6	0.999945	-266.21	0.008799	0.9253	Ewens
Attached_Keratinized_gingiva	700035246	3511	527	171.771	-222.004	171.7	0.999993	-222.004	0.0009337	0.9756	Ewens
Attached_Keratinized_gingiva	700097243	4215	727	253.045	-311.289	253.7	0.999888	-311.302	0.02626	0.8713	Ewens
Attached_Keratinized_gingiva	700097640	4332	601	189.223	-303.779	189.1	0.999883	-303.79	0.02108	0.8846	Ewens
Attached_Keratinized_gingiva	700099011	16464	1560	422.979	-608.366	423.3	0.999987	-608.369	0.005266	0.9421	Ewens
Attached_Keratinized_gingiva	700106936	5165	757	244.21	-280.008	244	0.999989	-280.009	0.002483	0.9603	Ewens
Attached_Keratinized_gingiva	700014418	15437	1253	321.908	-613.917	321.6	0.999973	-613.923	0.01018	0.9196	Ewens
Attached_Keratinized_gingiva	700014518	14508	1209	313.376	-679.53	314.9	0.999772	-679.583	0.106	0.7448	Ewens
Attached_Keratinized_gingiva	700014606	10221	1009	277.616	-439.449	277.6	0.999961	-439.454	0.009441	0.9226	Ewens
Attached_Keratinized_gingiva	700014740	11172	1024	274.316	-420.113	274.2	0.999984	-420.115	0.003479	0.953	Ewens
Attached_Keratinized_gingiva	700014788	8294	810	221.952	-323.125	222	0.99999	-323.126	0.00178	0.9664	Ewens
Attached_Keratinized_gingiva	700014914	7010	841	249.313	-330.065	249.3	0.99999	-330.066	0.001884	0.9654	Ewens
Attached_Keratinized_gingiva	700014980	7415	1329	471.67	-471.587	471.1	0.999981	-471.59	0.007371	0.9316	Ewens
Attached_Keratinized_gingiva	700015073	8732	589	142.422	-381.386	142.3	0.999986	-381.387	0.002956	0.9566	Ewens
Attached_Keratinized_gingiva	700015140	10866	792	196.331	-496.334	196.6	0.999978	-496.337	0.007076	0.933	Ewens
Attached_Keratinized_gingiva	700015206	10069	1020	283.327	-498.972	284.7	0.999768	-499.014	0.08337	0.7728	Ewens
Attached_Keratinized_gingiva	700015272	12389	1530	459.075	-666.336	458.5	0.999992	-666.339	0.004966	0.9438	Ewens
Attached_Keratinized_gingiva	700015437	8488	784	210.556	-461.698	211	0.99998	-461.702	0.007335	0.9317	Ewens
Attached_Keratinized_gingiva	700015445	8654	992	288.842	-499.076	289	0.999319	-499.175	0.1974	0.6568	Ewens
Attached_Keratinized_gingiva	700015648	10108	786	199.001	-457.136	198.8	0.999988	-457.138	0.00345	0.9532	Ewens
Attached_Keratinized_gingiva	700015729	9676	890	238.693	-464.558	239.1	0.9993	-464.644	0.1721	0.6783	Ewens
Attached_Keratinized_gingiva	700016041	11185	1213	345.73	-565.294	345.8	0.99999	-565.295	0.003002	0.9563	Ewens
Attached_Keratinized_gingiva	700016128	19406	1663	435.261	-642.894	434.7	0.999975	-642.9	0.01117	0.9158	Ewens
Attached_Keratinized_gingiva	700016304	11768	1014	265.831	-460.506	265.6	0.999972	-460.51	0.00761	0.9305	Ewens
Attached_Keratinized_gingiva	700016349	9461	1384	446.289	-483.608	446.1	0.99987	-483.628	0.04108	0.8394	Ewens
Attached_Keratinized_gingiva	700016635	26135	2294	605.482	-1004.56	605.1	0.999982	-Inf	Inf	0	Ewens
Attached_Keratinized_gingiva	700024746	5745	621	176.683	-305.988	176.7	0.999992	-305.989	0.001204	0.9723	Ewens
Attached_Keratinized_gingiva	700023696	7374	1087	351.67	-304.346	352	0.999987	-304.347	0.003267	0.9544	Ewens
Attached_Keratinized_gingiva	700023648	4064	650	218.193	-271.074	218.7	0.999933	-271.08	0.01281	0.9099	Ewens
Attached_Keratinized_gingiva	700016551	3432	478	150.707	-205.54	150.7	0.999986	-205.541	0.001589	0.9682	Ewens
Attached_Keratinized_gingiva	700024248	3615	288	73.4	-217.579	73.58	0.999959	-217.581	0.005386	0.9415	Ewens
Attached_Keratinized_gingiva	700023867	3825	543	172.66	-271.109	172.8	0.999995	-271.109	0.001043	0.9742	Ewens
Attached_Keratinized_gingiva	700032325	5453	663	197.562	-346.688	197.8	0.999978	-346.691	0.005325	0.9418	Ewens
Attached_Keratinized_gingiva	700023385	4062	312	78.573	-245.792	78.47	0.999988	-245.792	0.001831	0.9659	Ewens
Attached_Keratinized_gingiva	700024860	6228	703	203.407	-339.112	203.6	0.999782	-339.134	0.04419	0.8335	Ewens
Attached_Keratinized_gingiva	700023442	5970	806	250.889	-345.838	250.8	0.999982	-345.84	0.003695	0.9515	Ewens
Attached_Keratinized_gingiva	700024143	5906	593	164.102	-349.229	164.3	0.999883	-349.24	0.02164	0.8831	Ewens
Attached_Keratinized_gingiva	700023230	5811	799	250.663	-402.634	250.8	0.999987	-402.636	0.003196	0.9549	Ewens
Attached_Keratinized_gingiva	700023810	6902	637	170.995	-362.803	171.2	0.999977	-362.806	0.00518	0.9426	Ewens
Attached_Keratinized_gingiva	700032231	1473	300	113.606	-139.606	113.6	0.999987	-139.607	0.001086	0.9737	Ewens
Attached_Keratinized_gingiva	700024793	6439	458	112.582	-291.537	112.7	0.999986	-291.538	0.001967	0.9646	Ewens
Attached_Keratinized_gingiva	700021887	8758	828	224.241	-436.347	224.5	0.999981	-436.35	0.005282	0.9421	Ewens
Attached_Keratinized_gingiva	700023185	5803	647	186.294	-347.268	186.5	0.999977	-347.271	0.00519	0.9426	Ewens
Attached_Keratinized_gingiva	700023981	4274	628	202.786	-276.668	202.8	0.999995	-276.669	0.0008364	0.9769	Ewens
Attached_Keratinized_gingiva	700024030	2167	350	117.92	-187.317	117.9	0.999986	-187.318	0.001557	0.9685	Ewens
Attached_Keratinized_gingiva	700024344	3423	598	209.414	-247.943	209.2	0.99999	-247.944	0.001812	0.966	Ewens
Attached_Keratinized_gingiva	700023061	10601	1015	276.18	-496.257	276.3	0.999975	-496.261	0.006936	0.9336	Ewens
Attached_Keratinized_gingiva	700024961	7918	856	243.628	-406.808	243.9	0.999897	-406.82	0.02351	0.8781	Ewens
Attached_Keratinized_gingiva	700024912	4957	567	164.871	-270.271	165.1	0.999977	-270.273	0.004179	0.9485	Ewens
Attached_Keratinized_gingiva	700024695	6805	645	174.8	-378.298	175	0.999977	-378.3	0.005167	0.9427	Ewens
Attached_Keratinized_gingiva	700024302	7712	662	173.264	-441.715	173.4	0.999989	-441.717	0.002818	0.9577	Ewens
Attached_Keratinized_gingiva	700024641	4091	605	195.915	-284.619	195.8	0.999995	-284.62	0.0009399	0.9755	Ewens
Attached_Keratinized_gingiva	700024599	4959	591	174.676	-249.819	174.5	0.999994	-249.82	0.001061	0.974	Ewens
Attached_Keratinized_gingiva	700024551	14659	1123	282.998	-574.408	283.1	0.999975	-574.411	0.007778	0.9297	Ewens
Attached_Keratinized_gingiva	700024196	2981	681	275.568	-180.169	275.9	0.999981	-180.171	0.002948	0.9567	Ewens
Attached_Keratinized_gingiva	700024401	8109	665	171.359	-331.328	171.9	0.983652	-332.639	2.622	0.1054	Ewens
Attached_Keratinized_gingiva	700024092	9279	1313	417.219	-585.672	417.5	0.999983	-585.675	0.0068	0.9343	Ewens
Attached_Keratinized_gingiva	700024503	7745	945	282.082	-416.995	282.2	0.999975	-416.999	0.006275	0.9369	Ewens
Attached_Keratinized_gingiva	700023499	6854	656	178.409	-343.531	178.3	0.999976	-343.534	0.004308	0.9477	Ewens
Attached_Keratinized_gingiva	700023930	6954	569	146.486	-340.645	146.2	0.999881	-340.656	0.02154	0.8833	Ewens
Attached_Keratinized_gingiva	700023593	5394	503	135.485	-288.682	135.6	0.999992	-288.683	0.001274	0.9715	Ewens
Attached_Keratinized_gingiva	700023546	6031	816	254.24	-297.522	254.4	0.999982	-297.524	0.003532	0.9526	Ewens
Attached_Keratinized_gingiva	700021818	3472	396	114.959	-220.298	114.9	0.999993	-220.298	0.0008971	0.9761	Ewens
Attached_Keratinized_gingiva	700023289	11132	1056	286.385	-491.815	286.6	0.999986	-491.817	0.003616	0.9521	Ewens
Attached_Keratinized_gingiva	700021315	12511	1049	272.45	-552.183	272.6	0.999975	-552.186	0.007181	0.9325	Ewens
Attached_Keratinized_gingiva	700021285	5360	442	114.052	-280.846	114.2	0.999976	-280.848	0.003462	0.9531	Ewens
Attached_Keratinized_gingiva	700024455	12587	1540	460.327	-604.75	460.7	0.999988	-604.752	0.005273	0.9421	Ewens
Attached_Keratinized_gingiva	700032077	2973	841	390.256	-204.904	390.4	0.999993	-204.904	0.001176	0.9726	Ewens
Attached_Keratinized_gingiva	700032015	3869	790	300.024	-274.722	300.3	0.999883	-274.733	0.02165	0.883	Ewens
Attached_Keratinized_gingiva	700015949	2474	723	343.25	-244.936	343.1	0.999994	-244.936	0.0012	0.9724	Ewens
Attached_Keratinized_gingiva	700016987	3774	653	227.616	-334.685	227.7	0.999996	-334.685	0.001056	0.9741	Ewens
Attached_Keratinized_gingiva	700032159	4112	672	227.887	-349.283	228	0.999995	-349.284	0.001383	0.9703	Ewens
Attached_Keratinized_gingiva	700016911	4566	706	233.323	-257.538	233.3	0.999984	-257.54	0.002667	0.9588	Ewens
Attached_Keratinized_gingiva	700015866	2381	651	295.038	-260.798	295.3	0.999995	-260.798	0.001092	0.9736	Ewens
Attached_Keratinized_gingiva	700016382	4893	700	223.401	-339.646	223.4	0.999995	-339.646	0.0009883	0.9749	Ewens
Attached_Keratinized_gingiva	700016701	2406	475	177.043	-156.432	177.2	0.999993	-156.432	0.001025	0.9745	Ewens
Attached_Keratinized_gingiva	700016791	3739	562	183.309	-207.825	183.3	0.999992	-207.826	0.001017	0.9746	Ewens
Attached_Keratinized_gingiva	700016465	2911	601	229.565	-208.309	229.8	0.999991	-208.31	0.001606	0.968	Ewens
Buccal_mucosa	700114223	5207	962	346.628	-356.376	346.9	0.999989	-356.377	0.003138	0.9553	Ewens
Buccal_mucosa	700114005	6369	1230	453.557	-474.878	453.7	0.999991	-474.879	0.00316	0.9552	Ewens
Buccal_mucosa	700113060	4932	1130	458.242	-328.706	458.3	0.999996	-328.706	0.001166	0.9728	Ewens
Buccal_mucosa	700114711	4408	975	387.312	-372.448	387.1	0.999896	-372.462	0.02934	0.864	Ewens
Buccal_mucosa	700110295	50982	5284	1481.08	-1165.81	1478	0.999829	0	2332	0	Etienne
Buccal_mucosa	700111993	5035	1109	439.515	-442.405	439.5	0.999997	-442.406	0.001129	0.9732	Ewens
Buccal_mucosa	700111582	1776	749	487.648	-196.449	487.6	0.999998	-196.449	0.0003659	0.9847	Ewens
Buccal_mucosa	700110652	2529	747	357.388	-227.997	357.2	0.999939	-228.003	0.01176	0.9136	Ewens
Buccal_mucosa	700114436	4568	990	388.719	-377.298	388.3	0.999993	-377.3	0.002848	0.9574	Ewens
Buccal_mucosa	700113489	4598	647	204.979	-329.953	205.3	0.99998	-329.956	0.004787	0.9448	Ewens
Buccal_mucosa	700114601	4179	849	321.567	-329.39	321.9	0.999994	-329.392	0.002014	0.9642	Ewens
Buccal_mucosa	700114280	4875	810	276.91	-391.394	276.6	0.999888	-391.408	0.02696	0.8696	Ewens
Buccal_mucosa	700097124	3218	646	243.038	-354.194	242.9	0.999915	-354.205	0.02071	0.8856	Ewens
Buccal_mucosa	700109514	8163	1134	357.434	-592.33	357.6	0.999344	-592.451	0.2408	0.6236	Ewens
Buccal_mucosa	700113106	7384	1166	389.262	-443.511	389.4	0.999991	-443.512	0.002868	0.9573	Ewens
Buccal_mucosa	700111447	4574	850	307.159	-361.599	307.5	0.999994	-361.599	0.001983	0.9645	Ewens
Buccal_mucosa	700109995	2096	589	271.96	-204.633	272.1	0.999994	-204.633	0.0009509	0.9754	Ewens
Buccal_mucosa	700111753	5372	1311	552.361	-516.745	552.3	0.999996	-516.745	0.001729	0.9668	Ewens
Buccal_mucosa	700111034	1873	759	474.437	-225.41	474.7	0.999995	-225.411	0.001174	0.9727	Ewens
Buccal_mucosa	700038583	18145	2116	620.532	-745.53	620.8	0.999988	-Inf	Inf	0	Ewens
Buccal_mucosa	700107554	4144	808	299.362	-420.234	299.5	0.999268	-420.339	0.2096	0.6471	Ewens
Buccal_mucosa	700108046	2453	915	528.731	-251.843	529.4	0.999971	-251.846	0.007753	0.9298	Ewens
Buccal_mucosa	700109325	3313	694	267.263	-337.492	267.1	0.999776	-337.517	0.05018	0.8227	Ewens
Buccal_mucosa	700107824	2939	660	264.396	-298.992	264.6	0.99982	-299.011	0.03833	0.8448	Ewens
Buccal_mucosa	700111304	5171	1163	466.533	-443.42	466.5	0.999993	-443.421	0.002081	0.9636	Ewens
Buccal_mucosa	700110229	3895	911	373.934	-392.179	374	0.999997	-392.179	0.0009201	0.9758	Ewens
Buccal_mucosa	700108538	4500	1079	449.659	-390.823	449.6	0.999993	-390.824	0.001847	0.9657	Ewens
Buccal_mucosa	700101355	4215	1172	537.559	-363.336	537	0.999985	-363.339	0.005424	0.9413	Ewens
Buccal_mucosa	700103658	180	118	147.783	-18.535	147.7	0.999995	-18.535	9.836e-05	0.9921	Ewens
Buccal_mucosa	700102667	4513	905	340.392	-391.967	340	0.999892	-391.983	0.03096	0.8603	Ewens
Buccal_mucosa	700038907	7560	1383	495.937	-523.583	496.1	0.999991	-523.585	0.003597	0.9522	Ewens
Buccal_mucosa	700033003	16101	2153	667.804	-853.552	668.4	0.999988	-Inf	Inf	0	Ewens
Buccal_mucosa	700033138	15510	1878	559.049	-963.246	558.9	0.999991	-Inf	Inf	0	Ewens
Buccal_mucosa	700033460	17332	3051	1073.47	-953.982	1074	0.999829	-Inf	Inf	0	Ewens
Buccal_mucosa	700033734	17575	1714	469.627	-805.879	470.5	0.999976	-Inf	Inf	0	Ewens
Buccal_mucosa	700114110	6945	1415	536.965	-434.068	536.7	0.999874	-434.089	0.04303	0.8357	Ewens
Buccal_mucosa	700111230	2032	634	315.829	-292.491	315.9	0.999998	-292.491	0.0004408	0.9832	Ewens
Buccal_mucosa	700111164	6835	1096	368.509	-415.777	368.5	0.999993	-415.777	0.001795	0.9662	Ewens
Buccal_mucosa	700110820	1474	552	319.941	-160.982	320.3	0.999973	-160.984	0.004022	0.9494	Ewens
Buccal_mucosa	700110762	33596	1898	435.31	-934.483	436.1	0.999976	-Inf	Inf	0	Ewens
Buccal_mucosa	700110361	3259	835	362.652	-338.405	362.8	0.99988	-338.42	0.03104	0.8602	Ewens
Buccal_mucosa	700110163	2065	913	625.579	-268.117	625.9	0.999995	-268.118	0.001442	0.9697	Ewens
Buccal_mucosa	700109929	8650	1330	438.622	-474.823	438.6	0.999993	-474.825	0.00226	0.9621	Ewens
Buccal_mucosa	700109629	4642	873	317.421	-337.683	317.7	0.99999	-337.684	0.002552	0.9597	Ewens
Buccal_mucosa	700109391	3229	777	324.423	-320.52	324.7	0.999995	-320.521	0.001408	0.9701	Ewens
Buccal_mucosa	700109238	3267	629	231.44	-270.76	231.6	0.999994	-270.761	0.001294	0.9713	Ewens
Buccal_mucosa	700108226	34797	3353	914.874	-1324.65	914.3	0.999817	-Inf	Inf	0	Ewens
Buccal_mucosa	700107383	4408	637	204.18	-296.034	204.3	0.99998	-296.036	0.003603	0.9521	Ewens
Buccal_mucosa	700106070	7313	1089	353.923	-449.189	353.7	0.999987	-449.191	0.003988	0.9496	Ewens
Buccal_mucosa	700105977	4827	625	191.101	-367.508	191.3	0.999985	-367.51	0.003586	0.9522	Ewens
Buccal_mucosa	700105784	3983	559	176.868	-280.453	177.1	0.999974	-280.456	0.004483	0.9466	Ewens
Buccal_mucosa	700105671	6531	1216	439.96	-425.311	440	0.999996	-425.312	0.001363	0.9705	Ewens
Buccal_mucosa	700105471	7969	786	216.15	-455.488	215.9	0.99998	-455.491	0.005669	0.94	Ewens
Buccal_mucosa	700105101	28715	1658	382.691	-994.024	383	0.997353	-Inf	Inf	0	Ewens
Buccal_mucosa	700105043	8198	1078	331.903	-483.085	332.1	0.999976	-483.089	0.007507	0.931	Ewens
Buccal_mucosa	700103283	6443	1498	612.882	-287.15	613.3	0.999814	-287.175	0.05092	0.8215	Ewens
Buccal_mucosa	700102593	3276	782	324.916	-239.234	324.8	0.999959	-239.238	0.007445	0.9312	Ewens
Buccal_mucosa	700102527	6549	963	311.183	-519.473	311.4	0.999988	-519.475	0.00413	0.9488	Ewens
Buccal_mucosa	700101523	2948	461	153.068	-252.476	153.2	0.999907	-252.483	0.01342	0.9078	Ewens
Buccal_mucosa	700100479	2340	675	317.483	-234.464	317.3	0.99999	-234.465	0.001822	0.966	Ewens
Buccal_mucosa	700100235	4348	845	312.541	-357.53	312.8	0.999994	-357.531	0.001959	0.9647	Ewens
Buccal_mucosa	700099894	3355	1098	567.923	-354.06	568	0.999997	-354.06	0.0009477	0.9754	Ewens
Buccal_mucosa	700098940	3892	832	324.114	-384.125	323.8	0.999991	-384.127	0.002851	0.9574	Ewens
Buccal_mucosa	700098874	3989	978	413.163	-364.997	413.4	0.999996	-364.998	0.001171	0.9727	Ewens
Buccal_mucosa	700098607	3087	582	211.799	-290.757	211.9	0.999995	-290.758	0.001087	0.9737	Ewens
Buccal_mucosa	700098437	3547	571	192.229	-298.69	192.1	0.999993	-298.691	0.001372	0.9705	Ewens
Buccal_mucosa	700098367	5183	695	215.682	-328.082	215.8	0.999987	-328.083	0.002577	0.9595	Ewens
Buccal_mucosa	700098275	5028	820	277.856	-366.673	278.1	0.99999	-366.675	0.002374	0.9611	Ewens
Buccal_mucosa	700098117	2977	676	272.576	-289.682	272.3	0.999991	-289.683	0.002189	0.9627	Ewens
Buccal_mucosa	700097914	3190	563	198.138	-311.708	198.3	0.999995	-311.709	0.001074	0.9739	Ewens
Buccal_mucosa	700097845	3667	622	214.708	-323.243	214.8	0.999995	-323.243	0.001198	0.9724	Ewens
Buccal_mucosa	700097299	5956	843	267.823	-409.147	268	0.999987	-409.149	0.003465	0.9531	Ewens
Buccal_mucosa	700097008	4487	1011	405.951	-467.643	406.1	0.999997	-467.643	0.001027	0.9744	Ewens
Buccal_mucosa	700096873	4671	591	178.972	-386.32	179.1	0.999875	-386.333	0.02725	0.8689	Ewens
Buccal_mucosa	700096708	5851	981	336.878	-472.803	337.1	0.999992	-472.804	0.002724	0.9584	Ewens
Buccal_mucosa	700096598	3822	930	391.035	-424.375	391.3	0.999996	-424.376	0.001337	0.9708	Ewens
Buccal_mucosa	700096576	5171	759	245.018	-384.811	245.2	0.99998	-384.813	0.004635	0.9457	Ewens
Buccal_mucosa	700034174	3359	701	269.401	-367.15	269.5	0.999996	-367.15	0.001168	0.9727	Ewens
Buccal_mucosa	700032437	3666	612	209.636	-284.54	209.7	0.999219	-284.611	0.1435	0.7048	Ewens
Buccal_mucosa	700099133	3492	818	336.04	-342.671	336.2	0.999878	-342.686	0.02965	0.8633	Ewens
Buccal_mucosa	700095221	2986	693	283.066	-273.135	282.9	0.999996	-273.136	0.000955	0.9753	Ewens
Buccal_mucosa	700108962	3113	530	183.246	-265.841	183.1	0.999993	-265.841	0.00123	0.972	Ewens
Buccal_mucosa	700110097	4204	1216	573.33	-382.314	573.2	0.999994	-382.315	0.002122	0.9633	Ewens
Buccal_mucosa	700032644	3171	582	208.903	-232.755	209	0.999867	-232.765	0.01928	0.8896	Ewens
Buccal_mucosa	700105158	5681	1046	376.263	-331.834	376.3	0.999991	-331.835	0.002137	0.9631	Ewens
Buccal_mucosa	700099450	3822	792	303.224	-337.992	302.9	0.999991	-337.993	0.002677	0.9587	Ewens
Buccal_mucosa	700106498	4021	855	332.085	-292.632	331.5	0.999984	-292.635	0.004964	0.9438	Ewens
Buccal_mucosa	700106556	2388	740	366.795	-215.962	366.5	0.999997	-215.963	0.0009109	0.9759	Ewens
Buccal_mucosa	700097980	4970	748	244.195	-414.064	244.6	0.999981	-414.067	0.0062	0.9372	Ewens
Buccal_mucosa	700105405	4696	390	100.856	-257.814	101	0.999987	-257.815	0.001903	0.9652	Ewens
Buccal_mucosa	700095655	3552	854	356.419	-400.337	356.7	0.999995	-400.337	0.001604	0.9681	Ewens
Buccal_mucosa	700037692	6128	691	199.851	-371.151	200.1	0.999978	-371.154	0.005607	0.9403	Ewens
Buccal_mucosa	700109115	4701	927	345.552	-366.307	345.9	0.999991	-366.309	0.002785	0.9579	Ewens
Buccal_mucosa	700097696	3140	579	208.319	-308.674	208.2	0.999912	-308.683	0.01796	0.8934	Ewens
Buccal_mucosa	700099964	6003	593	163.122	-388.409	163.2	0.999971	-388.412	0.006163	0.9374	Ewens
Buccal_mucosa	700034780	2921	922	463.552	-300.691	463.6	0.999997	-300.692	0.0007653	0.9779	Ewens
Buccal_mucosa	700099067	5831	600	167.558	-353.853	167.7	0.999883	-353.864	0.02179	0.8826	Ewens
Buccal_mucosa	700097423	4048	636	211.723	-333.864	211.6	0.999794	-333.885	0.0416	0.8384	Ewens
Buccal_mucosa	700098677	3703	939	405.172	-414.717	405.3	0.999882	-414.735	0.03595	0.8496	Ewens
Buccal_mucosa	700035939	2210	898	562.939	-186.705	562.5	0.999927	-186.712	0.0145	0.9042	Ewens
Buccal_mucosa	700113555	5059	923	330.449	-373.226	330.8	0.999991	-373.228	0.00276	0.9581	Ewens
Buccal_mucosa	700105215	5597	752	233.585	-343.137	233.6	0.999961	-343.141	0.007689	0.9301	Ewens
Buccal_mucosa	700102121	4448	586	180.47	-346.674	180.3	0.999867	-346.687	0.02707	0.8693	Ewens
Buccal_mucosa	700035643	3609	548	179.561	-322.976	179.5	0.999996	-322.976	0.0009656	0.9752	Ewens
Buccal_mucosa	700105625	758	496	622.219	-75.865	622.1	0.999999	-75.865	6.392e-05	0.9936	Ewens
Buccal_mucosa	700106004	3131	650	249.06	-232.669	249.2	0.999988	-232.67	0.002214	0.9625	Ewens
Buccal_mucosa	700101232	8204	859	241.538	-505.714	241.7	0.99998	-505.717	0.005751	0.9395	Ewens
Buccal_mucosa	700038688	13171	1725	530.338	-662.218	530.1	0.999874	-662.246	0.05557	0.8136	Ewens
Buccal_mucosa	700099389	4192	873	335.18	-309.815	334.6	0.999984	-309.818	0.005161	0.9427	Ewens
Buccal_mucosa	700103568	8448	996	293.248	-442.059	293.1	0.999987	-442.061	0.003534	0.9526	Ewens
Buccal_mucosa	700038859	4093	917	366.964	-304.586	366.5	0.999993	-304.587	0.002494	0.9602	Ewens
Buccal_mucosa	700038397	5421	954	335.438	-372.425	335.7	0.999989	-372.427	0.003126	0.9554	Ewens
Buccal_mucosa	700114334	7384	1300	457.281	-499.783	457.4	0.999992	-499.784	0.002827	0.9576	Ewens
Buccal_mucosa	700037241	4017	588	189.534	-290.992	189.4	0.999995	-290.993	0.0009086	0.976	Ewens
Buccal_mucosa	700103610	5853	968	330.238	-385.754	330.1	0.999987	-385.755	0.003362	0.9538	Ewens
Buccal_mucosa	700037036	5659	938	320.337	-389.991	319.8	0.999984	-389.994	0.005857	0.939	Ewens
Buccal_mucosa	700105574	2822	1210	802.019	-182.017	801.6	0.99999	-182.018	0.002307	0.9617	Ewens
Buccal_mucosa	700114376	6225	1178	429.788	-424.486	429.9	0.999991	-424.488	0.003001	0.9563	Ewens
Buccal_mucosa	700038348	6568	1031	343.218	-424.989	342.9	0.999991	-424.99	0.003083	0.9557	Ewens
Buccal_mucosa	700113018	6155	1207	448.68	-426.613	448.8	0.999996	-426.613	0.001311	0.9711	Ewens
Buccal_mucosa	700038218	3869	985	426.115	-292.321	425.7	0.999985	-292.323	0.004193	0.9484	Ewens
Buccal_mucosa	700105728	544	248	175.508	-72.568	175.5	0.999992	-72.569	0.000512	0.9819	Ewens
Buccal_mucosa	700037440	6232	899	288.026	-422.514	288.3	0.999769	-422.545	0.06174	0.8038	Ewens
Buccal_mucosa	700106652	939	457	350.6	-85.213	350.4	0.999997	-85.213	0.0002657	0.987	Ewens
Buccal_mucosa	700037544	8161	1322	446.676	-475.346	446.6	0.999993	-475.347	0.002226	0.9624	Ewens
Buccal_mucosa	700038535	6331	833	256.487	-392.865	256.7	0.999787	-392.891	0.05316	0.8177	Ewens
Buccal_mucosa	700103435	896	442	344.99	-121.619	344.8	0.999992	-121.62	0.001009	0.9747	Ewens
Buccal_mucosa	700038115	4207	623	201.873	-291.426	201.8	0.999885	-291.437	0.02196	0.8822	Ewens
Buccal_mucosa	700038015	12723	1705	529.29	-646.964	529	0.999874	-646.991	0.05377	0.8166	Ewens
Buccal_mucosa	700113604	5436	782	250.206	-449.267	250	0.999892	-449.282	0.03037	0.8616	Ewens
Buccal_mucosa	700038439	9553	1717	610.304	-385.91	610.2	0.999992	-385.912	0.002373	0.9611	Ewens
Buccal_mucosa	700105839	5653	833	269.398	-354.48	269.4	0.999993	-354.481	0.001441	0.9697	Ewens
Buccal_mucosa	700038487	6006	606	168.007	-397.022	167.9	0.999988	-397.024	0.002891	0.9571	Ewens
Buccal_mucosa	700107197	2308	628	283.675	-268.55	283.4	0.999998	-268.551	0.000768	0.9779	Ewens
Buccal_mucosa	700105887	6848	860	259.728	-395.516	259.8	0.999306	-395.598	0.1641	0.6854	Ewens
Buccal_mucosa	700110427	3377	923	418.353	-376.644	418.1	0.999996	-376.645	0.001263	0.9717	Ewens
Buccal_mucosa	700102307	4546	903	337.912	-419.526	338.1	0.999982	-419.529	0.005592	0.9404	Ewens
Buccal_mucosa	700106401	4935	947	347.976	-261.279	347.6	0.99998	-261.281	0.0047	0.9453	Ewens
Buccal_mucosa	700101779	5715	1400	591.266	-384.83	591.8	0.999988	-384.832	0.004484	0.9466	Ewens
Buccal_mucosa	700110709	2902	536	192.991	-217.204	192.9	0.999994	-217.205	0.0009593	0.9753	Ewens
Buccal_mucosa	700098209	3533	583	198.586	-288.859	198.5	0.999993	-288.859	0.001407	0.9701	Ewens
Buccal_mucosa	700111819	1660	620	358.539	-227.412	358.3	0.999997	-227.412	0.0007639	0.9779	Ewens
Buccal_mucosa	700038961	3967	478	141.863	-283.277	141.9	0.999992	-283.277	0.001274	0.9715	Ewens
Buccal_mucosa	700102051	5278	830	276.491	-421.694	276.6	0.999981	-421.696	0.005125	0.9429	Ewens
Buccal_mucosa	700111513	2494	932	539.461	-318.636	540	0.999995	-318.637	0.001693	0.9672	Ewens
Buccal_mucosa	700100173	5250	726	228.304	-426.43	228.4	0.999994	-426.431	0.001536	0.9687	Ewens
Buccal_mucosa	700110595	7060	1080	355.301	-465.558	355	0.999991	-465.559	0.003347	0.9539	Ewens
Buccal_mucosa	700098743	5940	1124	410.061	-477.712	410.5	0.999991	-477.714	0.003708	0.9514	Ewens
Buccal_mucosa	700114172	5690	1193	459.86	-348.974	460.3	0.999988	-348.976	0.003614	0.9521	Ewens
Buccal_mucosa	700106343	5903	883	287.513	-306.365	287.7	0.99999	-306.366	0.002305	0.9617	Ewens
Buccal_mucosa	700099520	4771	579	172.377	-418.939	172.3	0.999995	-418.939	0.001402	0.9701	Ewens
Buccal_mucosa	700109457	3586	707	263.454	-334.562	263.3	0.999994	-334.563	0.001406	0.9701	Ewens
Buccal_mucosa	700097762	3175	604	220.843	-317.802	221	0.999995	-317.802	0.001167	0.9727	Ewens
Buccal_mucosa	700097489	4253	1005	415.105	-452.612	415.2	0.999998	-452.612	0.0007664	0.9779	Ewens
Buccal_mucosa	700096169	3216	791	334.767	-360.48	335	0.999995	-360.481	0.001454	0.9696	Ewens
Buccal_mucosa	700109872	2518	811	414.123	-298.666	414.7	0.999989	-298.668	0.003666	0.9517	Ewens
Buccal_mucosa	700096951	5541	1379	588.167	-457.844	588	0.999997	-457.844	0.001108	0.9734	Ewens
Buccal_mucosa	700109758	4134	1201	568.019	-324.363	567.4	0.999985	-324.366	0.005201	0.9425	Ewens
Buccal_mucosa	700097365	4414	1115	479.999	-293.057	480	0.999997	-293.058	0.0006664	0.9794	Ewens
Buccal_mucosa	700096519	2911	686	282.782	-369.066	283	0.999995	-369.067	0.001376	0.9704	Ewens
Buccal_mucosa	700097578	3414	964	446.82	-312.731	446.8	0.999993	-312.731	0.001744	0.9667	Ewens
Buccal_mucosa	700096426	4588	987	385.919	-484.939	385.5	0.999989	-484.941	0.004605	0.9459	Ewens
Buccal_mucosa	700108790	2489	552	219.488	-269.241	219.6	0.999994	-269.242	0.001127	0.9732	Ewens
Buccal_mucosa	700096112	5283	1254	519.433	-495.173	518.4	0.999985	-495.177	0.008373	0.9271	Ewens
Buccal_mucosa	700108481	2051	584	272.134	-197.034	271.9	0.999995	-197.035	0.001016	0.9746	Ewens
Buccal_mucosa	700109815	6517	2160	1128.97	-451.707	1130	0.999987	-451.71	0.007752	0.9298	Ewens
Buccal_mucosa	700096055	4642	1762	1035	-386.297	1035	0.999993	-386.299	0.002882	0.9572	Ewens
Buccal_mucosa	700095964	3631	872	363.684	-370.484	363.8	0.99988	-370.5	0.03307	0.8557	Ewens
Buccal_mucosa	700096275	5250	1037	386.933	-462.974	387.3	0.999994	-462.975	0.00253	0.9599	Ewens
Buccal_mucosa	700095839	3641	940	410.302	-346.983	410.5	0.999996	-346.984	0.001095	0.9736	Ewens
Buccal_mucosa	700108292	3374	572	197.379	-286.158	197.2	0.999992	-286.159	0.001667	0.9674	Ewens
Buccal_mucosa	700095782	3515	920	405.159	-374.895	404.9	0.999991	-374.896	0.002748	0.9582	Ewens
Buccal_mucosa	700109181	10004	1128	326.357	-691.168	326.7	0.999986	-691.171	0.006573	0.9354	Ewens
Buccal_mucosa	700096369	3981	770	284.064	-342.663	283.8	0.999991	-342.665	0.002609	0.9593	Ewens
Buccal_mucosa	700095725	2837	1028	578.899	-256.159	578.6	0.999995	-256.159	0.001293	0.9713	Ewens
Buccal_mucosa	700095532	2847	1045	595.231	-240.739	594.7	0.999989	-240.74	0.002987	0.9564	Ewens
Buccal_mucosa	700108847	5345	1277	531.061	-515.172	530	0.999985	-515.176	0.008731	0.9256	Ewens
Buccal_mucosa	700034915	4594	1262	574.096	-389.446	573.6	0.999993	-389.447	0.00264	0.959	Ewens
Buccal_mucosa	700034846	2802	901	459.537	-284.675	459.3	0.999941	-284.682	0.01422	0.9051	Ewens
Buccal_mucosa	700108103	30346	2270	567.769	-1160.62	567.6	0.999986	-Inf	Inf	0	Ewens
Buccal_mucosa	700034240	3156	653	249.75	-316.084	249.5	0.999801	-316.106	0.04242	0.8368	Ewens
Buccal_mucosa	700034089	2290	656	307.026	-277.642	306.8	0.999998	-277.643	0.000778	0.9777	Ewens
Buccal_mucosa	700034630	2497	550	217.833	-273.044	218	0.999996	-273.045	0.0009052	0.976	Ewens
Buccal_mucosa	700035165	2388	1106	799.362	-203.095	799.7	0.99993	-203.103	0.0162	0.8987	Ewens
Buccal_mucosa	700108169	4334	778	276.229	-344.547	276.3	0.999996	-344.548	0.0008161	0.9772	Ewens
Buccal_mucosa	700032933	3127	1026	531.736	-233.906	531.5	0.999997	-233.906	0.0007348	0.9784	Ewens
Buccal_mucosa	700107767	3898	722	260.427	-344.08	260.8	0.999987	-344.082	0.003824	0.9507	Ewens
Buccal_mucosa	700095475	2671	971	548.344	-242.28	548.1	0.999995	-242.281	0.001268	0.9716	Ewens
Buccal_mucosa	700107881	6166	1383	553.959	-447.153	554.3	0.999995	-447.154	0.002067	0.9637	Ewens
Buccal_mucosa	700035736	2754	672	282.957	-299.703	283.1	0.999822	-299.723	0.0393	0.8429	Ewens
Buccal_mucosa	700034032	3325	649	240.536	-362.918	240.7	0.999989	-362.919	0.002884	0.9572	Ewens
Buccal_mucosa	700035305	2732	1079	657.862	-281.133	657.5	0.999995	-281.134	0.001418	0.97	Ewens
Buccal_mucosa	700108904	5685	1154	436.989	-407.732	437.1	0.999991	-407.733	0.002913	0.957	Ewens
Buccal_mucosa	700035850	3485	758	298.165	-319.923	297.9	0.999991	-319.925	0.002491	0.9602	Ewens
Buccal_mucosa	700109571	4767	987	377.775	-406.992	378.2	0.999994	-406.993	0.0024	0.9609	Ewens
Buccal_mucosa	700035793	2776	1015	576.141	-253.205	575.9	0.999995	-253.206	0.001344	0.9708	Ewens
Buccal_mucosa	700102421	4300	1011	416.319	-356.958	415.5	0.999985	-356.961	0.006181	0.9373	Ewens
Buccal_mucosa	700035522	3313	797	332.727	-267.913	332.7	0.999993	-267.913	0.001372	0.9705	Ewens
Buccal_mucosa	700035583	2916	893	438.8	-336.343	438.6	0.999991	-336.345	0.002555	0.9597	Ewens
Buccal_mucosa	700107938	5643	1198	465.009	-526.805	465	0.999997	-526.806	0.001267	0.9716	Ewens
Buccal_mucosa	700035381	4987	1031	394.303	-430.444	394.7	0.999994	-430.445	0.002473	0.9603	Ewens
Buccal_mucosa	700108604	10079	1333	411.461	-595.864	411.4	0.999991	-595.866	0.003523	0.9527	Ewens
Buccal_mucosa	700107048	2790	937	494.766	-113.986	494.9	0.999993	-113.986	0.0007754	0.9778	Ewens
Buccal_mucosa	700033820	2927	983	519.071	-227.09	518.6	0.999988	-227.092	0.00271	0.9585	Ewens
Buccal_mucosa	700101298	4092	1060	463.732	-421.252	464	0.999996	-421.252	0.001281	0.9714	Ewens
Buccal_mucosa	700107497	8240	1436	502.61	-595.631	502.8	0.999991	-595.633	0.003804	0.9508	Ewens
Buccal_mucosa	700101905	2681	812	395.7	-287.67	396.3	0.999988	-287.672	0.003788	0.9509	Ewens
Buccal_mucosa	700033567	4019	983	414.66	-361.205	414.9	0.999996	-361.206	0.001169	0.9727	Ewens
Buccal_mucosa	700101848	2355	642	290.376	-250.107	290.6	0.999995	-250.107	0.001092	0.9736	Ewens
Buccal_mucosa	700101589	3833	1075	495.973	-346.301	495.9	0.999994	-346.302	0.001882	0.9654	Ewens
Buccal_mucosa	700033688	4853	680	215.049	-308.839	215.2	0.99998	-308.841	0.003974	0.9497	Ewens
Buccal_mucosa	700100548	5406	1201	478.363	-413.574	478.3	0.999993	-413.575	0.002082	0.9636	Ewens
Buccal_mucosa	700033930	4176	839	315.868	-371.97	316	0.999988	-371.971	0.003134	0.9554	Ewens
Buccal_mucosa	700102364	4493	614	192.068	-283.668	191.9	0.99988	-283.677	0.01864	0.8914	Ewens
Buccal_mucosa	700033526	4439	845	309.168	-396.083	309.3	0.999981	-396.085	0.005325	0.9418	Ewens
Buccal_mucosa	700102966	1923	676	370.669	-191.161	370.5	0.999995	-191.161	0.0009688	0.9752	Ewens
Buccal_mucosa	700033371	2258	960	630.501	-231.281	631.3	0.999977	-231.284	0.006306	0.9367	Ewens
Buccal_mucosa	700101646	3296	331	91.523	-221.915	92.08	0.970774	-223.547	3.264	0.07082	Ewens
Buccal_mucosa	700100421	2480	700	324.272	-269.893	324	0.999997	-269.894	0.0008775	0.9764	Ewens
Buccal_mucosa	700101084	7455	1122	366.406	-532.686	366.1	0.999903	-532.703	0.03328	0.8553	Ewens
Buccal_mucosa	700033225	7675	1127	363.989	-544.032	364.1	0.999346	-544.148	0.2306	0.6311	Ewens
Buccal_mucosa	700102856	7896	1243	414.388	-590.889	414	0.999904	-590.908	0.03902	0.8434	Ewens
Buccal_mucosa	700100301	3736	507	158.086	-247.052	158.3	0.999994	-247.052	0.001291	0.9713	Ewens
Buccal_mucosa	700100608	2879	863	417.391	-256.58	417.6	0.999992	-256.581	0.001716	0.967	Ewens
Buccal_mucosa	700102250	3385	829	349.93	-252.255	349.9	0.999977	-252.257	0.004158	0.9486	Ewens
Buccal_mucosa	700102913	6534	1148	403.376	-455.538	403.5	0.999991	-455.539	0.002885	0.9572	Ewens
Buccal_mucosa	700099754	3353	568	195.924	-274.335	195.8	0.999993	-274.335	0.001369	0.9705	Ewens
Buccal_mucosa	700099296	7918	912	266.034	-531.485	265.8	0.999995	-531.486	0.002108	0.9634	Ewens
Buccal_mucosa	700099811	3495	897	390.032	-320.873	390.2	0.999996	-320.874	0.001015	0.9746	Ewens
Buccal_mucosa	700100030	2292	592	258.36	-241.393	258.2	0.999993	-241.393	0.001379	0.9704	Ewens
Buccal_mucosa	700098550	8310	1393	478.415	-635.473	478	0.999991	-635.475	0.004712	0.9453	Ewens
Buccal_mucosa	700097185	3530	692	257.079	-307.225	257	0.999994	-307.226	0.001336	0.9708	Ewens
Buccal_mucosa	700095418	6040	949	316.038	-448.235	316.4	0.999772	-448.268	0.06689	0.7959	Ewens
Buccal_mucosa	700095361	4835	801	273.446	-301.913	273.2	0.99999	-301.914	0.00263	0.9591	Ewens
Buccal_mucosa	700035245	2569	548	213.125	-233.312	213.2	0.999994	-233.312	0.001114	0.9734	Ewens
Buccal_mucosa	700097242	5440	977	347.03	-358.317	347.1	0.999988	-358.319	0.003104	0.9556	Ewens
Buccal_mucosa	700097639	4046	1109	503.696	-253.085	503.1	0.999985	-253.087	0.004031	0.9494	Ewens
Buccal_mucosa	700099010	23417	2755	810.816	-709.401	811.3	0.999984	-709.405	0.008017	0.9287	Ewens
Buccal_mucosa	700106935	6594	744	215.246	-346.017	215.1	0.999685	-346.048	0.0609	0.8051	Ewens
Buccal_mucosa	700014415	17160	1848	525.413	-745.424	525.9	0.999988	-Inf	Inf	0	Ewens
Buccal_mucosa	700014517	15023	1851	554.911	-721.159	554.6	0.999875	-721.189	0.06031	0.806	Ewens
Buccal_mucosa	700014607	11441	1041	278.151	-552.259	278.7	0.999319	-552.366	0.2149	0.643	Ewens
Buccal_mucosa	700014737	9443	1140	338.874	-585.99	338.5	0.999901	-586.008	0.03545	0.8507	Ewens
Buccal_mucosa	700014787	7227	1574	619.923	-485.74	620.5	0.999988	-485.742	0.005256	0.9422	Ewens
Buccal_mucosa	700014913	8340	955	277.946	-417.366	278.1	0.999975	-417.37	0.006355	0.9365	Ewens
Buccal_mucosa	700014977	9853	2121	829.94	-691.795	829.9	0.999995	-691.796	0.002383	0.9611	Ewens
Buccal_mucosa	700015072	9694	1316	410.741	-620.144	411	0.999977	-620.149	0.009722	0.9215	Ewens
Buccal_mucosa	700015137	11238	1390	417.312	-705.184	417.1	0.999988	-705.187	0.005596	0.9404	Ewens
Buccal_mucosa	700015203	8694	1350	447.239	-627.821	447	0.999988	-627.823	0.005193	0.9426	Ewens
Buccal_mucosa	700015269	8844	1118	338.623	-463.539	338.4	0.999987	-463.541	0.004086	0.949	Ewens
Buccal_mucosa	700015434	8176	1147	363.077	-600.349	363.2	0.999346	-600.469	0.2416	0.6231	Ewens
Buccal_mucosa	700015444	4311	707	240.168	-380.432	240	0.999989	-380.433	0.002965	0.9566	Ewens
Buccal_mucosa	700015645	12115	1922	643.191	-798.173	642.4	0.999982	-Inf	Inf	0	Ewens
Buccal_mucosa	700016040	10296	1460	464.385	-694.964	464.7	0.999994	-694.966	0.003266	0.9544	Ewens
Buccal_mucosa	700016127	15813	1996	604.346	-867.245	603.6	0.999982	-Inf	Inf	0	Ewens
Buccal_mucosa	700016303	3297	489	158.514	-197.101	158.6	0.999981	-197.103	0.002113	0.9633	Ewens
Buccal_mucosa	700016348	12239	2550	979.831	-847.427	980.5	0.999994	-Inf	Inf	0	Ewens
Buccal_mucosa	700016632	16299	2392	772.604	-939.088	773.1	0.999994	-Inf	Inf	0	Ewens
Buccal_mucosa	700024745	5554	782	247.861	-389.386	248	0.999981	-389.388	0.004695	0.9454	Ewens
Buccal_mucosa	700024247	3284	523	175.164	-232.049	175.1	0.999993	-232.05	0.0009474	0.9754	Ewens
Buccal_mucosa	700023695	7757	1319	456.123	-450.048	455.9	0.999871	-450.067	0.03842	0.8446	Ewens
Buccal_mucosa	700023647	3384	805	333.781	-207.498	333.8	0.999989	-207.499	0.001607	0.968	Ewens
Buccal_mucosa	700016550	3775	761	287	-325.974	286.7	0.999991	-325.975	0.002501	0.9601	Ewens
Buccal_mucosa	700023866	3927	772	287.259	-316.615	291.2	0.965372	-320.188	7.147	0.007509	Ewens
Buccal_mucosa	700032324	4577	829	295.679	-434.638	296.2	0.999981	-434.641	0.0068	0.9343	Ewens
Buccal_mucosa	700024859	5558	694	209.062	-340.097	209.1	0.999988	-340.098	0.002282	0.9619	Ewens
Buccal_mucosa	700023441	7299	1839	790.582	-402.102	791.2	0.999821	-402.135	0.06547	0.798	Ewens
Buccal_mucosa	700024142	4249	528	158.693	-266.365	158.5	0.999979	-266.366	0.003681	0.9516	Ewens
Buccal_mucosa	700023229	3461	833	347.872	-273.364	347.8	0.999993	-273.365	0.001402	0.9701	Ewens
Buccal_mucosa	700023809	8755	1173	364.04	-484.591	364	0.99999	-484.593	0.002957	0.9566	Ewens
Buccal_mucosa	700032230	2911	577	215.577	-244.956	215.5	0.999994	-244.957	0.001098	0.9736	Ewens
Buccal_mucosa	700024792	7231	722	199.43	-397.632	199.2	0.99998	-397.634	0.005035	0.9434	Ewens
Buccal_mucosa	700021685	5321	536	148.488	-331.562	148.6	0.999989	-331.564	0.002133	0.9632	Ewens
Buccal_mucosa	700023184	5160	830	279.424	-369.593	279.7	0.999995	-369.594	0.001673	0.9674	Ewens
Buccal_mucosa	700023980	6486	1159	410.685	-489.668	411.1	0.999907	-489.685	0.03317	0.8555	Ewens
Buccal_mucosa	700024029	4699	664	210.757	-330.396	210.6	0.999886	-330.407	0.02388	0.8772	Ewens
Buccal_mucosa	700024343	6611	1004	329.192	-384.667	329.3	0.99999	-384.668	0.002427	0.9607	Ewens
Buccal_mucosa	700023060	11212	1431	435.204	-565.117	434.7	0.999991	-565.119	0.004407	0.9471	Ewens
Buccal_mucosa	700024960	5525	1101	412.774	-343.548	413	0.999995	-343.549	0.001532	0.9688	Ewens
Buccal_mucosa	700024911	3832	765	287	-315.322	286.9	0.999992	-315.323	0.001581	0.9683	Ewens
Buccal_mucosa	700024694	6279	879	277.934	-397.839	278	0.999315	-397.926	0.1724	0.678	Ewens
Buccal_mucosa	700024301	6749	562	145.544	-376.513	145.6	0.999987	-376.514	0.002709	0.9585	Ewens
Buccal_mucosa	700024640	5797	813	257.252	-402.12	257.3	0.999962	-402.124	0.008495	0.9266	Ewens
Buccal_mucosa	700024598	3836	688	244.138	-243.176	244.4	0.999991	-243.177	0.001871	0.9655	Ewens
Buccal_mucosa	700024550	12627	1171	315.029	-598.676	316.5	0.999772	-598.725	0.0984	0.7538	Ewens
Buccal_mucosa	700024195	4824	947	352.172	-300.409	352.3	0.99999	-300.41	0.002286	0.9619	Ewens
Buccal_mucosa	700024400	7614	1237	418.518	-433.449	418	0.99998	-433.452	0.006703	0.9347	Ewens
Buccal_mucosa	700024091	7918	1386	486.16	-567.055	486.3	0.999991	-567.057	0.003591	0.9522	Ewens
Buccal_mucosa	700024502	6993	888	269.418	-347.024	269.5	0.99999	-347.026	0.002039	0.964	Ewens
Buccal_mucosa	700023498	6754	791	232.235	-352.139	232.3	0.999292	-352.211	0.144	0.7044	Ewens
Buccal_mucosa	700023929	8073	883	252.444	-456.521	252.6	0.999581	-456.575	0.1065	0.7442	Ewens
Buccal_mucosa	700023592	4183	656	218.202	-299.374	218.6	0.99998	-299.376	0.004852	0.9445	Ewens
Buccal_mucosa	700023545	6813	1147	394.706	-537.906	395.1	0.999906	-537.922	0.03303	0.8558	Ewens
Buccal_mucosa	700021817	6803	757	217.833	-411.678	218	0.99998	-411.68	0.004846	0.9445	Ewens
Buccal_mucosa	700023288	15529	2195	697.299	-801.884	697.6	0.999988	-Inf	Inf	0	Ewens
Buccal_mucosa	700021314	15124	1896	572.443	-772.183	572.2	0.999875	-Inf	Inf	0	Ewens
Buccal_mucosa	700021284	6114	489	124.907	-324.148	125	0.999992	-324.148	0.001465	0.9695	Ewens
Buccal_mucosa	700024454	13341	1502	434.375	-600.051	435.5	0.999867	-600.078	0.05405	0.8162	Ewens
Buccal_mucosa	700032076	1968	1019	849.773	-148.047	850.1	0.999996	-148.048	0.000977	0.9751	Ewens
Buccal_mucosa	700032012	2500	814	419.221	-254.712	419.6	0.999985	-254.714	0.003896	0.9502	Ewens
Buccal_mucosa	700015946	2282	663	313.422	-211.459	313.5	0.999996	-211.459	0.0007363	0.9784	Ewens
Buccal_mucosa	700016984	4081	1001	423.003	-425.045	423.1	0.999998	-425.046	0.0007809	0.9777	Ewens
Buccal_mucosa	700032156	3498	1021	484.45	-359.642	484.3	0.999998	-359.642	0.0006454	0.9797	Ewens
Buccal_mucosa	700016910	3927	1010	439.803	-313.174	439.7	0.999993	-313.175	0.001697	0.9671	Ewens
Buccal_mucosa	700015865	2563	714	327.78	-270.563	327.7	0.999994	-270.563	0.001159	0.9728	Ewens
Buccal_mucosa	700016381	7851	955	284.716	-546.508	284.5	0.999989	-546.51	0.003647	0.9518	Ewens
Buccal_mucosa	700016700	4123	915	364.157	-367.458	364.5	0.999995	-367.459	0.001813	0.966	Ewens
Buccal_mucosa	700016788	3813	1072	495.422	-244.246	495.6	0.999993	-244.247	0.001608	0.968	Ewens
Buccal_mucosa	700016464	2120	679	345.145	-213.643	345.6	0.999988	-213.645	0.002866	0.9573	Ewens
Hard_palate	700113059	5449	1164	453.375	-294.696	453.7	0.999993	-294.697	0.00174	0.9667	Ewens
Hard_palate	700114051	860	370	245.766	-93.787	245.6	0.999991	-93.788	0.0007683	0.9779	Ewens
Hard_palate	700114279	7456	1068	341.149	-524.549	340.8	0.99999	-524.552	0.004102	0.9489	Ewens
Hard_palate	700110426	4499	1252	574.602	-422.264	574.5	0.999994	-422.265	0.002189	0.9627	Ewens
Hard_palate	700113017	5933	1368	556.906	-480.817	557.2	0.999996	-480.818	0.001871	0.9655	Ewens
Hard_palate	700114333	5773	1294	518.093	-448.892	518.2	0.999992	-448.894	0.002756	0.9581	Ewens
Hard_palate	700114004	6467	1251	461.707	-402.983	461.8	0.999996	-402.984	0.001425	0.9699	Ewens
Hard_palate	700111163	6344	1287	487.226	-429.866	487.3	0.999996	-429.867	0.001454	0.9696	Ewens
Hard_palate	700111581	1896	1015	887.927	-131.43	888.7	0.999959	-131.434	0.007889	0.9292	Ewens
Hard_palate	700114108	5163	1217	501.978	-353.513	502.3	0.999995	-353.514	0.001725	0.9669	Ewens
Hard_palate	700114375	4186	1035	439.566	-320.129	440.2	0.999444	-320.2	0.1413	0.707	Ewens
Hard_palate	700113554	4255	753	265.447	-330.116	265.6	0.999988	-330.118	0.002725	0.9584	Ewens
Hard_palate	700114600	5079	1236	519.836	-381.174	519.9	0.999996	-381.175	0.001357	0.9706	Ewens
Hard_palate	700109871	3611	1115	551.377	-263.386	551.5	0.999993	-263.387	0.001678	0.9673	Ewens
Hard_palate	700110651	4851	1212	518.171	-347.155	518.1	0.999994	-347.156	0.001692	0.9672	Ewens
Hard_palate	700111512	1339	725	644.838	-91.256	644.6	0.999939	-91.259	0.006445	0.936	Ewens
Hard_palate	700113603	5751	1331	543.04	-385.874	543.4	0.999995	-385.875	0.001954	0.9647	Ewens
Hard_palate	700113488	5510	832	272.048	-403.398	272.1	0.999988	-403.4	0.002928	0.9568	Ewens
Hard_palate	700107047	2961	1082	613.878	-285.378	614	0.999997	-285.378	0.0007222	0.9786	Ewens
Hard_palate	700108961	2803	790	365.633	-261.126	365.2	0.999993	-261.127	0.002146	0.9631	Ewens
Hard_palate	700111992	8898	2230	955.525	-465.382	955.1	0.999732	-465.437	0.1097	0.7405	Ewens
Hard_palate	700108168	4539	938	358.63	-349.893	358.2	0.999992	-349.894	0.002639	0.959	Ewens
Hard_palate	700111303	3840	1049	475.341	-366.547	475.3	0.999993	-366.548	0.001842	0.9658	Ewens
Hard_palate	700102855	10681	1625	533.379	-601.914	532.7	0.999981	-601.918	0.009478	0.9224	Ewens
Hard_palate	700038582	26571	2781	782.278	-897.631	782.1	0.999987	-Inf	Inf	0	Ewens
Hard_palate	700097123	5406	1829	971.997	-340.266	972.4	0.999996	-340.267	0.001637	0.9677	Ewens
Hard_palate	700105886	5196	674	206.256	-351.344	206.5	0.999978	-351.346	0.005471	0.941	Ewens
Hard_palate	700109570	3181	1149	645.289	-234.432	646.2	0.995421	-234.997	1.129	0.288	Ewens
Hard_palate	700097007	4462	918	350.123	-470.068	350	0.999994	-470.069	0.002058	0.9638	Ewens
Hard_palate	700105316	5756	838	269.563	-351.61	269.3	0.99999	-351.612	0.00287	0.9573	Ewens
Hard_palate	700107496	5915	1243	479.75	-468.865	479.9	0.999991	-468.867	0.003195	0.9549	Ewens
Hard_palate	700111818	1869	813	547.124	-95.15	547	0.999996	-95.15	0.0005372	0.9815	Ewens
Hard_palate	700097638	4938	1107	443.217	-315.312	443.3	0.999996	-315.313	0.001149	0.973	Ewens
Hard_palate	700109456	3959	956	400.089	-328.132	400	0.999993	-328.133	0.001758	0.9666	Ewens
Hard_palate	700114171	5599	1091	404.169	-394.235	404.3	0.999988	-394.237	0.003555	0.9525	Ewens
Hard_palate	700109114	5317	1290	541.547	-455.254	541.5	0.999994	-455.255	0.002286	0.9619	Ewens
Hard_palate	700038687	12103	1633	508.401	-601.569	508.9	0.999988	-601.572	0.005657	0.94	Ewens
Hard_palate	700105976	6974	644	172.91	-370.192	172.8	0.999881	-370.204	0.02333	0.8786	Ewens
Hard_palate	700111752	6869	1898	867.03	-441.104	867.7	0.999823	-441.139	0.07031	0.7909	Ewens
Hard_palate	700033000	8473	1223	392.013	-546.325	391.8	0.999988	-546.327	0.004697	0.9454	Ewens
Hard_palate	700033137	14546	2254	746.162	-918.46	746.7	0.999994	-Inf	Inf	0	Ewens
Hard_palate	700033457	18997	2623	824.869	-991.91	825.2	0.999989	-Inf	Inf	0	Ewens
Hard_palate	700033733	19997	2138	606.223	-986.459	606.8	0.999988	-Inf	Inf	0	Ewens
Hard_palate	700114222	5879	1517	662.134	-400.607	662.1	0.999995	-400.608	0.001454	0.9696	Ewens
Hard_palate	700111446	4142	910	360.073	-355.141	360	0.999989	-355.142	0.002516	0.96	Ewens
Hard_palate	700111229	4035	1114	508.459	-406.133	508.7	0.999996	-406.134	0.001352	0.9707	Ewens
Hard_palate	700110819	2465	1023	655.234	-255.628	655	0.999997	-255.628	0.0008895	0.9762	Ewens
Hard_palate	700110761	25722	1814	445.161	-886.296	445	0.999986	-Inf	Inf	0	Ewens
Hard_palate	700110360	4046	1163	545.903	-375.321	545.8	0.999994	-375.322	0.002049	0.9639	Ewens
Hard_palate	700110228	4181	956	387.173	-399.116	387.3	0.999998	-399.117	0.0007139	0.9787	Ewens
Hard_palate	700110162	2135	947	651.231	-196.501	651.5	0.999928	-196.508	0.01443	0.9044	Ewens
Hard_palate	700109928	5505	777	246.537	-421.482	247	0.999981	-421.486	0.006549	0.9355	Ewens
Hard_palate	700109628	4937	1104	441.372	-484.219	441.8	0.999994	-484.221	0.002706	0.9585	Ewens
Hard_palate	700109390	4809	1249	547.403	-372.615	547.3	0.998972	-372.775	0.3217	0.5706	Ewens
Hard_palate	700109237	4403	1108	475.835	-431.128	476.1	0.999996	-431.129	0.001371	0.9705	Ewens
Hard_palate	700108225	5718	1583	724.027	-391.316	724.7	0.999986	-391.319	0.005267	0.9421	Ewens
Hard_palate	700107382	5112	579	167.717	-350.68	167.6	0.999988	-350.681	0.002719	0.9584	Ewens
Hard_palate	700106069	8380	988	290.894	-483.476	291	0.99932	-483.575	0.197	0.6572	Ewens
Hard_palate	700105783	3345	811	340.202	-239.326	340.4	0.999995	-239.326	0.000968	0.9752	Ewens
Hard_palate	700105670	4497	948	366.468	-279.791	366.5	0.999995	-279.791	0.000956	0.9753	Ewens
Hard_palate	700105470	5734	628	179.577	-365.69	179.7	0.999885	-365.702	0.02369	0.8777	Ewens
Hard_palate	700105100	10191	1133	326.016	-546.78	327.6	0.999774	-546.827	0.09328	0.7601	Ewens
Hard_palate	700105042	3636	678	245.382	-313.009	245.3	0.999994	-313.01	0.001351	0.9707	Ewens
Hard_palate	700103282	4817	971	366.262	-255.693	366.6	0.999987	-255.695	0.002718	0.9584	Ewens
Hard_palate	700102592	7513	1283	444.593	-447.669	444.1	0.999981	-447.673	0.007116	0.9328	Ewens
Hard_palate	700102526	7843	948	281.905	-485.83	282	0.999589	-485.889	0.1175	0.7318	Ewens
Hard_palate	700101522	633	267	173.526	-94.236	173.6	0.999999	-94.236	0.0001302	0.9909	Ewens
Hard_palate	700100478	4173	818	303.926	-375	304	0.999997	-375.001	0.000857	0.9766	Ewens
Hard_palate	700100234	4437	997	399.687	-276.259	399.8	0.999996	-276.259	0.001038	0.9743	Ewens
Hard_palate	700099893	2937	1005	538.925	-266.39	538.6	0.999988	-266.391	0.003367	0.9537	Ewens
Hard_palate	700098939	3482	800	324.865	-308.024	324.8	0.999995	-308.025	0.001047	0.9742	Ewens
Hard_palate	700098873	4002	1002	428.906	-355.137	428.8	0.999993	-355.138	0.001828	0.9659	Ewens
Hard_palate	700098606	3466	582	199.908	-315.316	200	0.999995	-315.317	0.001088	0.9737	Ewens
Hard_palate	700098436	4634	1047	421.093	-391.373	420.6	0.999993	-391.374	0.00308	0.9557	Ewens
Hard_palate	700098366	4439	643	206.321	-293.862	206.1	0.999881	-293.871	0.01949	0.889	Ewens
Hard_palate	700098274	5544	1075	397.21	-396.487	397.3	0.999991	-396.488	0.002629	0.9591	Ewens
Hard_palate	700098116	3542	611	212.644	-333.597	212.8	0.999995	-333.597	0.001174	0.9727	Ewens
Hard_palate	700097913	3471	722	276.978	-325.247	276.9	0.999994	-325.247	0.001422	0.9699	Ewens
Hard_palate	700097844	3739	1011	454.961	-254.098	455.5	0.999983	-254.101	0.004739	0.9451	Ewens
Hard_palate	700097298	4647	1064	431.292	-353.133	431.6	0.99999	-353.135	0.002871	0.9573	Ewens
Hard_palate	700096872	8106	1199	388.522	-606.015	388.2	0.999904	-606.033	0.03694	0.8476	Ewens
Hard_palate	700096707	6318	972	320.58	-475.343	320.9	0.999773	-475.377	0.06908	0.7927	Ewens
Hard_palate	700038745	6470	989	325.233	-392.916	325.1	0.999987	-392.918	0.003409	0.9534	Ewens
Hard_palate	700037127	6063	1028	354.945	-429.329	355.3	0.999991	-429.331	0.003304	0.9542	Ewens
Hard_palate	700034173	4477	1027	416.745	-435.25	416.3	0.999895	-435.267	0.03541	0.8507	Ewens
Hard_palate	700032434	4632	1117	467.132	-330.783	467	0.998945	-330.926	0.2856	0.5931	Ewens
Hard_palate	700110294	5566	1476	655.822	-359.197	656.1	0.999995	-359.198	0.001771	0.9664	Ewens
Hard_palate	700099132	4436	838	305.391	-377.467	305.4	0.999997	-377.468	0.0009188	0.9758	Ewens
Hard_palate	700095220	3022	860	400.754	-316.883	401	0.999998	-316.883	0.0007075	0.9788	Ewens
Hard_palate	700110096	829	409	319.236	-114.575	319.4	0.999998	-114.575	0.0002519	0.9873	Ewens
Hard_palate	700032643	3626	930	404.219	-297.865	404.2	0.999993	-297.866	0.001573	0.9684	Ewens
Hard_palate	700105157	7275	1433	534.004	-368.573	534.4	0.999993	-368.574	0.002357	0.9613	Ewens
Hard_palate	700099449	3432	767	306.447	-267.238	306.3	0.999992	-267.239	0.001512	0.969	Ewens
Hard_palate	700106497	5600	1022	365.974	-298.672	365.6	0.99998	-298.674	0.005174	0.9427	Ewens
Hard_palate	700106555	5836	1388	575.659	-325.449	576.1	0.999812	-325.473	0.04816	0.8263	Ewens
Hard_palate	700097979	5363	926	322.547	-433.117	322.2	0.999891	-433.133	0.03272	0.8565	Ewens
Hard_palate	700105404	403	287	403	-25.62	443.7	0.99996	-25.264	0.7125	0.3986	Etienne
Hard_palate	700095654	4574	894	331.677	-346.687	332	0.999995	-346.688	0.00165	0.9676	Ewens
Hard_palate	700037691	6023	1017	350.442	-302.451	350.7	0.999987	-302.452	0.002986	0.9564	Ewens
Hard_palate	700097695	2982	864	407.753	-242.825	407.9	0.999995	-242.825	0.001179	0.9726	Ewens
Hard_palate	700099963	5030	879	307.977	-320.947	308.3	0.999991	-320.948	0.002679	0.9587	Ewens
Hard_palate	700034779	2899	816	377.339	-301.284	377.5	0.999998	-301.284	0.000667	0.9794	Ewens
Hard_palate	700099066	5007	822	279.41	-373.274	279.5	0.999988	-373.275	0.00284	0.9575	Ewens
Hard_palate	700098676	5540	1576	734.51	-393.313	734.5	0.999996	-393.313	0.001371	0.9705	Ewens
Hard_palate	700035938	2663	964	542.361	-202.467	542.6	0.999995	-202.467	0.001079	0.9738	Ewens
Hard_palate	700105214	4933	779	259.992	-360.623	260.1	0.999988	-360.624	0.002684	0.9587	Ewens
Hard_palate	700102120	6138	908	294.186	-446.262	294.9	0.998478	-446.476	0.428	0.513	Ewens
Hard_palate	700108537	4934	939	343.546	-424.622	343.2	0.999892	-424.638	0.03187	0.8583	Ewens
Hard_palate	700035642	4178	814	301.464	-374.881	301.2	0.999988	-374.882	0.003575	0.9523	Ewens
Hard_palate	700114435	9567	1455	477.479	-576.388	476.9	0.999987	-576.392	0.006696	0.9348	Ewens
Hard_palate	700105624	2767	817	390.809	-218.735	391	0.999993	-218.736	0.00128	0.9715	Ewens
Hard_palate	700106003	8144	1364	468.256	-539.828	468.3	0.999996	-539.829	0.001561	0.9685	Ewens
Hard_palate	700101231	7503	1125	366.764	-550.208	366.9	0.999347	-550.329	0.2422	0.6227	Ewens
Hard_palate	700103567	5992	742	222.778	-308.818	222.6	0.999895	-308.827	0.01857	0.8916	Ewens
Hard_palate	700038858	3935	691	242.637	-289.641	242.4	0.999885	-289.651	0.0214	0.8837	Ewens
Hard_palate	700102666	6730	1101	373.705	-427.71	374	0.999989	-427.712	0.00376	0.9511	Ewens
Hard_palate	700038396	5184	693	214.781	-360.485	215.1	0.999978	-360.488	0.005459	0.9411	Ewens
Hard_palate	700037240	4999	784	260.828	-359.63	261	0.999981	-359.632	0.004652	0.9456	Ewens
Hard_palate	700103609	5831	1176	443.767	-369.917	443.2	0.999981	-369.92	0.006181	0.9373	Ewens
Hard_palate	700037035	6042	1063	373.743	-346.284	373.8	0.999995	-346.285	0.001126	0.9732	Ewens
Hard_palate	700105573	262	214	262	-36.079	271600000	0.675524	-24.955	22.25	2.397e-06	Etienne
Hard_palate	700038347	5867	938	314.914	-370.095	314.7	0.999987	-370.096	0.003136	0.9553	Ewens
Hard_palate	700038217	10631	1432	445.481	-511.231	445.3	0.99987	-511.253	0.04355	0.8347	Ewens
Hard_palate	700105727	528	264	209.458	-78.312	209.4	0.99999	-78.313	0.0007383	0.9783	Ewens
Hard_palate	700037439	6521	1159	409.583	-379.383	409.6	0.999996	-379.384	0.001225	0.9721	Ewens
Hard_palate	700037543	8893	1460	496.467	-536.59	496.5	0.999996	-536.591	0.001707	0.967	Ewens
Hard_palate	700038534	6453	897	282.762	-385.591	282.5	0.999899	-385.603	0.02413	0.8766	Ewens
Hard_palate	700103434	4203	808	297.144	-298.837	297.4	0.999991	-298.838	0.002248	0.9622	Ewens
Hard_palate	700038114	12438	1264	351.562	-554.325	351.8	0.999983	-554.328	0.006364	0.9364	Ewens
Hard_palate	700038014	10329	1821	641.084	-483.506	641.6	0.999815	-483.539	0.06632	0.7968	Ewens
Hard_palate	700038438	15168	2310	758.667	-574.303	759.2	0.999992	-574.304	0.004036	0.9493	Ewens
Hard_palate	700105838	5381	1058	393.81	-265.753	394.1	0.999987	-265.754	0.003116	0.9555	Ewens
Hard_palate	700038486	5313	866	293.379	-323.374	293.2	0.999987	-323.375	0.002838	0.9575	Ewens
Hard_palate	700111033	1331	725	650.71	-111.956	650.9	0.999999	-111.956	0.0002384	0.9877	Ewens
Hard_palate	700107196	2538	838	436.416	-214.05	436.7	0.999989	-214.051	0.002317	0.9616	Ewens
Hard_palate	700106400	5111	1158	466.528	-259.212	466.8	0.999993	-259.212	0.001757	0.9666	Ewens
Hard_palate	700101778	4610	909	338.826	-366.303	339.2	0.999994	-366.304	0.002181	0.9628	Ewens
Hard_palate	700110708	3702	909	384.35	-320.061	384.3	0.999993	-320.062	0.00161	0.968	Ewens
Hard_palate	700098208	5153	740	236.574	-392.15	237	0.99998	-392.153	0.006162	0.9374	Ewens
Hard_palate	700038960	5462	843	278.411	-435.233	278.6	0.999981	-435.236	0.005332	0.9418	Ewens
Hard_palate	700038906	3506	466	144.006	-263.639	144.2	0.999982	-263.641	0.003434	0.9533	Ewens
Hard_palate	700100172	3455	899	394.39	-308.964	394.3	0.999998	-308.964	0.0005598	0.9811	Ewens
Hard_palate	700110594	13106	2522	928.501	-518.56	928.9	0.999982	-518.563	0.007742	0.9299	Ewens
Hard_palate	700098742	5685	1035	370.178	-397.939	370.5	0.999989	-397.94	0.003486	0.9529	Ewens
Hard_palate	700106342	5795	777	241.146	-406.918	241.6	0.999981	-406.921	0.006445	0.936	Ewens
Hard_palate	700099519	6277	942	307.189	-455.95	307.4	0.999994	-455.951	0.002023	0.9641	Ewens
Hard_palate	700097761	4968	967	357.998	-385.286	358.4	0.999991	-385.288	0.00303	0.9561	Ewens
Hard_palate	700097488	3445	898	394.409	-399.949	394.2	0.999996	-399.95	0.001353	0.9707	Ewens
Hard_palate	700109994	3668	922	395.621	-361.82	395.8	0.999996	-361.821	0.001088	0.9737	Ewens
Hard_palate	700096168	5326	1266	524.857	-428.936	524.7	0.999997	-428.937	0.0009984	0.9748	Ewens
Hard_palate	700096950	6049	1330	526.627	-408.488	526.4	0.999874	-408.507	0.03776	0.8459	Ewens
Hard_palate	700109757	2076	834	516.905	-242.22	517.1	0.999999	-242.22	0.0003801	0.9844	Ewens
Hard_palate	700097364	2955	837	388.752	-209	389.2	0.999982	-209.001	0.003834	0.9506	Ewens
Hard_palate	700107823	2463	531	207.744	-213.169	207.6	0.99999	-213.17	0.001586	0.9682	Ewens
Hard_palate	700096518	2964	649	256.222	-335.019	256.4	0.999996	-335.019	0.00107	0.9739	Ewens
Hard_palate	700108045	2083	860	547.842	-149.651	547.4	0.999927	-149.656	0.01176	0.9137	Ewens
Hard_palate	700097577	2814	985	538.337	-284.28	538.4	0.999943	-284.288	0.01526	0.9017	Ewens
Hard_palate	700096425	5901	1473	629.466	-449.714	628.7	0.999982	-449.718	0.008274	0.9275	Ewens
Hard_palate	700108789	1836	702	414.873	-213.51	415.1	0.999999	-213.51	0.000336	0.9854	Ewens
Hard_palate	700096111	4923	1361	621.845	-356.631	622.1	0.999804	-356.663	0.06347	0.8011	Ewens
Hard_palate	700108480	2790	946	503.443	-279.985	503.7	0.999989	-279.987	0.002746	0.9582	Ewens
Hard_palate	700109814	1339	595	409.786	-144.154	409.6	0.999999	-144.154	0.0002943	0.9863	Ewens
Hard_palate	700096054	5967	1949	1006.83	-403.441	1006	0.999991	-403.443	0.004145	0.9487	Ewens
Hard_palate	700095963	4773	1300	587.977	-489.682	587.9	0.999994	-489.683	0.002379	0.9611	Ewens
Hard_palate	700109513	8181	1490	533.13	-530.228	532.5	0.999981	-530.232	0.008548	0.9263	Ewens
Hard_palate	700095838	3608	1015	469.265	-266.579	469.9	0.999983	-266.582	0.004774	0.9449	Ewens
Hard_palate	700108291	5285	1517	711.466	-374.718	711.5	0.999994	-374.719	0.001884	0.9654	Ewens
Hard_palate	700109180	9735	1663	576.438	-501.033	576.8	0.999993	-501.034	0.002989	0.9564	Ewens
Hard_palate	700096368	4174	770	277.184	-303.049	276.9	0.999888	-303.062	0.02488	0.8747	Ewens
Hard_palate	700095724	3393	1005	481.919	-252.618	482.5	0.999983	-252.62	0.00457	0.9461	Ewens
Hard_palate	700095531	3193	1046	541.427	-221.151	541.2	0.999996	-221.151	0.0009901	0.9749	Ewens
Hard_palate	700108846	5231	1306	558.131	-424.156	558.6	0.999991	-424.158	0.003746	0.9512	Ewens
Hard_palate	700034914	3543	1094	540.984	-238.327	541.7	0.999983	-238.33	0.004945	0.9439	Ewens
Hard_palate	700034845	2811	1105	670.681	-239.59	670.1	0.999989	-239.592	0.003062	0.9559	Ewens
Hard_palate	700108102	23791	2169	580.145	-995.856	580.7	0.999988	-Inf	Inf	0	Ewens
Hard_palate	700034239	6197	1771	828.091	-401.688	828.3	0.999997	-401.688	0.001033	0.9744	Ewens
Hard_palate	700034088	2748	978	542.157	-210.688	541.9	0.999995	-210.689	0.00123	0.972	Ewens
Hard_palate	700034629	5397	1945	1090.46	-349.134	1090	0.999991	-349.135	0.003718	0.9514	Ewens
Hard_palate	700035164	2462	1229	975.41	-111.844	974.5	0.999979	-111.846	0.003929	0.95	Ewens
Hard_palate	700032932	2490	1171	861.973	-179.634	862.3	0.999931	-179.642	0.01658	0.8975	Ewens
Hard_palate	700107766	4204	907	355.194	-338.42	355	0.999895	-338.434	0.02698	0.8695	Ewens
Hard_palate	700095474	1600	680	446.279	-189.056	446.3	0.999998	-189.057	0.0003304	0.9855	Ewens
Hard_palate	700107880	6121	1526	651.611	-385.008	652.2	0.999988	-385.011	0.00487	0.9444	Ewens
Hard_palate	700035735	3553	876	371.332	-243.351	371.2	0.99996	-243.355	0.008181	0.9279	Ewens
Hard_palate	700034031	4307	1028	427.196	-328.024	427	0.999855	-328.041	0.0348	0.852	Ewens
Hard_palate	700035304	3306	1020	504.061	-285.332	504.3	0.999995	-285.333	0.001417	0.97	Ewens
Hard_palate	700108903	3980	1091	495.543	-316.861	495	0.999985	-316.863	0.00482	0.9446	Ewens
Hard_palate	700035849	3877	1028	456.633	-297.829	456.1	0.999985	-297.832	0.004289	0.9478	Ewens
Hard_palate	700035792	2195	1221	1132.66	-108.891	7335	0.382914	-127.614	37.45	9.39e-10	Ewens
Hard_palate	700102420	3289	922	425.197	-280.452	425.4	0.999996	-280.452	0.001177	0.9726	Ewens
Hard_palate	700035520	2965	684	278.388	-252.483	278.3	0.999994	-252.484	0.001254	0.9718	Ewens
Hard_palate	700107553	5129	1321	575.848	-414.91	576.3	0.999991	-414.912	0.003818	0.9507	Ewens
Hard_palate	700035582	2973	1040	568.117	-257.817	567.6	0.999989	-257.818	0.002917	0.9569	Ewens
Hard_palate	700107937	5140	1217	503.333	-342.586	502.7	0.999981	-342.589	0.006424	0.9361	Ewens
Hard_palate	700035380	4835	972	366.105	-356.608	365.4	0.999985	-356.611	0.006003	0.9382	Ewens
Hard_palate	700108603	8825	1218	382.847	-502.177	382.6	0.999987	-502.179	0.004618	0.9458	Ewens
Hard_palate	700033817	2699	1252	906.641	-192.524	906.5	0.999999	-192.524	0.0002625	0.9871	Ewens
Hard_palate	700101297	2148	873	547.374	-203.681	548.2	0.999899	-203.692	0.02116	0.8843	Ewens
Hard_palate	700101904	3679	897	377.616	-314.775	377.5	0.999995	-314.775	0.001173	0.9727	Ewens
Hard_palate	700033566	3674	862	354.469	-314.17	354.4	0.999995	-314.17	0.00114	0.9731	Ewens
Hard_palate	700101847	2387	927	556.078	-161.27	555.6	0.999989	-161.271	0.002356	0.9613	Ewens
Hard_palate	700101588	4058	1194	569.871	-294.516	570.6	0.999983	-294.519	0.005646	0.9401	Ewens
Hard_palate	700101354	3356	1152	619.433	-246.31	618.9	0.999994	-246.311	0.002031	0.9641	Ewens
Hard_palate	700033685	4387	1150	507.039	-308.151	506.9	0.999995	-308.152	0.00121	0.9723	Ewens
Hard_palate	700100547	6013	1313	517.846	-461.242	517.9	0.999992	-461.244	0.002831	0.9576	Ewens
Hard_palate	700033929	4981	1125	452.391	-318.671	452.7	0.999995	-318.672	0.001573	0.9684	Ewens
Hard_palate	700102363	4307	896	343.817	-368.793	343.6	0.999894	-368.806	0.02668	0.8703	Ewens
Hard_palate	700033523	4604	921	345.96	-350.72	346.3	0.999991	-350.721	0.002783	0.9579	Ewens
Hard_palate	700102965	2011	817	512.029	-178.462	512	0.999998	-178.462	0.0003096	0.986	Ewens
Hard_palate	700033370	2629	743	344.517	-219.255	345.2	0.991165	-219.981	1.451	0.2283	Ewens
Hard_palate	700101645	23336	1864	476.391	-769.42	476.1	0.999981	-Inf	Inf	0	Ewens
Hard_palate	700100420	2519	799	403.171	-241.481	402.9	0.99994	-241.487	0.0119	0.9131	Ewens
Hard_palate	700101083	4434	1146	500.649	-359.222	500.3	0.99996	-359.227	0.01121	0.9157	Ewens
Hard_palate	700033222	7010	1513	592.837	-515.666	592.1	0.999981	-515.67	0.008772	0.9254	Ewens
Hard_palate	700100300	3501	900	391.747	-215.466	392.2	0.999982	-215.468	0.0042	0.9483	Ewens
Hard_palate	700100607	2681	848	426.995	-233.529	427.2	0.999989	-233.53	0.002329	0.9615	Ewens
Hard_palate	700102249	16683	1509	402.437	-634.472	402.3	0.999985	-634.475	0.005689	0.9399	Ewens
Hard_palate	700102912	3938	907	368.894	-265.248	368.8	0.999995	-265.248	0.00095	0.9754	Ewens
Hard_palate	700099753	5499	1144	439.063	-448.154	439	0.999995	-448.155	0.001454	0.9696	Ewens
Hard_palate	700099295	2807	728	318.632	-303.658	318.9	0.999991	-303.659	0.002247	0.9622	Ewens
Hard_palate	700099810	680	321	236.929	-84.567	237.1	0.999999	-84.567	0.0001308	0.9909	Ewens
Hard_palate	700100029	2387	633	281.072	-283.36	282	0.999858	-283.376	0.03323	0.8554	Ewens
Hard_palate	700098549	8157	1691	647.872	-459.607	648.3	0.999993	-459.608	0.002914	0.9569	Ewens
Hard_palate	700097184	3873	957	406.254	-224.71	406.5	0.999991	-224.711	0.002021	0.9641	Ewens
Hard_palate	700099597	4788	981	373.324	-280.232	372.9	0.99998	-280.235	0.004903	0.9442	Ewens
Hard_palate	700095417	5776	1028	363.509	-340.29	363.6	0.99999	-340.291	0.0025	0.9601	Ewens
Hard_palate	700095360	4005	585	188.388	-267.869	188.1	0.999979	-267.871	0.003925	0.95	Ewens
Hard_palate	700035244	4232	698	237.75	-295.032	238.4	0.999886	-295.045	0.02501	0.8743	Ewens
Hard_palate	700097241	6908	1241	440.934	-458.322	441.1	0.999991	-458.324	0.003121	0.9554	Ewens
Hard_palate	700099009	14897	1918	585.503	-519.678	585.4	0.999987	-519.681	0.004601	0.9459	Ewens
Hard_palate	700106934	4808	914	334.199	-314.542	334.3	0.999988	-314.543	0.002851	0.9574	Ewens
Hard_palate	700014412	14021	1407	389.533	-691.707	389.5	0.999963	-691.714	0.01412	0.9054	Ewens
Hard_palate	700014516	9022	1532	529.468	-492.566	529.2	0.999874	-492.589	0.04633	0.8296	Ewens
Hard_palate	700014608	11720	1123	305.671	-622.034	306.2	0.999976	-622.04	0.01109	0.9161	Ewens
Hard_palate	700014734	10038	1420	451.182	-507.156	450.6	0.999981	-507.16	0.007891	0.9292	Ewens
Hard_palate	700014786	5544	1566	726.248	-384.338	726.2	0.999996	-384.339	0.001353	0.9707	Ewens
Hard_palate	700014912	7938	1593	599.608	-551.471	598.9	0.999982	-551.475	0.009212	0.9235	Ewens
Hard_palate	700014974	14558	1597	457.244	-827.815	457	0.999988	-Inf	Inf	0	Ewens
Hard_palate	700015071	6945	1213	424.983	-534.397	424.6	0.999991	-534.399	0.003839	0.9506	Ewens
Hard_palate	700015134	2028	539	239.637	-237.359	240	0.99998	-237.361	0.003987	0.9497	Ewens
Hard_palate	700015200	7621	1595	614.298	-531.755	614	0.999877	-531.78	0.05002	0.823	Ewens
Hard_palate	700015266	11776	1070	285.765	-587.129	286.2	0.999975	-587.135	0.01063	0.9179	Ewens
Hard_palate	700015431	7710	1370	484.137	-582.245	484.5	0.999994	-582.246	0.002967	0.9566	Ewens
Hard_palate	700015642	6997	1535	607.065	-419.292	607	0.999995	-419.293	0.001594	0.9682	Ewens
Hard_palate	700016039	16271	1823	526.254	-852.414	525.6	0.999992	-Inf	Inf	0	Ewens
Hard_palate	700016126	26101	2893	831.77	-1081.65	833.4	0.999825	-Inf	Inf	0	Ewens
Hard_palate	700016302	1407	468	244.996	-151.891	244.8	0.999982	-151.892	0.002263	0.9621	Ewens
Hard_palate	700016347	14578	2280	758.005	-770.876	758.5	0.999994	-Inf	Inf	0	Ewens
Hard_palate	700024744	4535	796	279.481	-290.283	279.6	0.99999	-290.284	0.001763	0.9665	Ewens
Hard_palate	700024246	6050	377	88.908	-296.506	88.76	0.999946	-296.51	0.008331	0.9273	Ewens
Hard_palate	700023865	3459	769	306.318	-229.254	306	0.999984	-229.255	0.003131	0.9554	Ewens
Hard_palate	700023694	7309	1603	633.869	-471.229	634.5	0.999988	-471.231	0.005417	0.9413	Ewens
Hard_palate	700023646	7502	1266	436.181	-486.717	436.5	0.99999	-486.719	0.003707	0.9515	Ewens
Hard_palate	700016549	6716	1425	553.001	-400.128	553	0.999995	-400.129	0.001486	0.9692	Ewens
Hard_palate	700032323	2692	751	345.119	-206.121	345.3	0.999995	-206.121	0.001033	0.9744	Ewens
Hard_palate	700023383	3205	432	134.28	-229.269	134.2	0.999984	-229.27	0.002139	0.9631	Ewens
Hard_palate	700024858	5661	933	317.762	-374.744	317.5	0.999901	-374.757	0.025	0.8744	Ewens
Hard_palate	700023440	6876	1399	530.49	-411.286	531	0.999988	-411.288	0.004537	0.9463	Ewens
Hard_palate	700024140	6296	833	257.087	-408.679	257.3	0.999764	-408.707	0.05556	0.8137	Ewens
Hard_palate	700023228	5507	1185	463.46	-381.801	463.8	0.999991	-381.803	0.003338	0.9539	Ewens
Hard_palate	700023808	5719	901	300.418	-409.348	300.2	0.999994	-409.349	0.001922	0.965	Ewens
Hard_palate	700032229	1276	295	120.05	-149.768	120.1	0.999965	-149.77	0.003363	0.9538	Ewens
Hard_palate	700024791	7078	598	155.645	-387.71	155.8	0.999989	-387.712	0.002464	0.9604	Ewens
Hard_palate	700021684	3453	474	148.511	-256.305	148.6	0.999985	-256.307	0.002136	0.9631	Ewens
Hard_palate	700023183	3894	605	200.354	-312.365	200.5	0.999995	-312.366	0.001198	0.9724	Ewens
Hard_palate	700023979	3828	794	304.15	-274.535	303.1	0.995288	-274.964	0.8587	0.3541	Ewens
Hard_palate	700024028	7517	1114	361.271	-375.875	361.2	0.999993	-375.876	0.001791	0.9662	Ewens
Hard_palate	700024342	5862	775	239.097	-390.335	239.2	0.999987	-390.337	0.003024	0.9561	Ewens
Hard_palate	700023059	11494	1670	536.934	-568.634	537.3	0.999993	-568.635	0.003093	0.9556	Ewens
Hard_palate	700024959	7087	1100	364.303	-448.327	364.1	0.999987	-448.329	0.004024	0.9494	Ewens
Hard_palate	700024910	3617	677	245.494	-302.243	245.3	0.999991	-302.244	0.002165	0.9629	Ewens
Hard_palate	700024693	7870	1169	379.51	-447.299	379.1	0.999991	-447.301	0.003357	0.9538	Ewens
Hard_palate	700024300	5993	894	290.737	-391.932	290.9	0.999995	-391.933	0.001364	0.9705	Ewens
Hard_palate	700024639	4062	637	211.871	-286.767	211.6	0.999979	-286.77	0.004424	0.947	Ewens
Hard_palate	700024597	3577	740	283.038	-275.01	282.9	0.999992	-275.01	0.001542	0.9687	Ewens
Hard_palate	700024549	6276	1024	347.115	-400.08	346.9	0.999987	-400.082	0.003641	0.9519	Ewens
Hard_palate	700024194	5369	932	325.49	-374.504	325.8	0.999989	-374.506	0.002999	0.9563	Ewens
Hard_palate	700024399	6298	977	323.46	-341.845	323.7	0.999982	-341.848	0.00449	0.9466	Ewens
Hard_palate	700024090	5965	1359	549.34	-406.049	549.3	0.999877	-406.069	0.03942	0.8426	Ewens
Hard_palate	700024501	10733	1241	362.625	-537.871	362.6	0.99999	-537.873	0.003175	0.9551	Ewens
Hard_palate	700023497	11410	1296	376.067	-568.722	376	0.99999	-568.723	0.003309	0.9541	Ewens
Hard_palate	700023928	5163	590	171.503	-316.872	171.7	0.999977	-316.874	0.004537	0.9463	Ewens
Hard_palate	700023591	4862	705	226.34	-328.889	226.7	0.99998	-328.892	0.005431	0.9413	Ewens
Hard_palate	700023544	1458	562	334.567	-134.354	334.4	0.999996	-134.355	0.000655	0.9796	Ewens
Hard_palate	700021816	3947	609	201.039	-277.604	201.3	0.999975	-277.606	0.005032	0.9434	Ewens
Hard_palate	700023287	14052	1911	596.998	-701.681	597.2	0.999988	-701.684	0.005547	0.9406	Ewens
Hard_palate	700021313	15008	1999	618.993	-590.544	618.9	0.999987	-590.547	0.005005	0.9436	Ewens
Hard_palate	700021283	5524	863	286.622	-296.859	286.8	0.999994	-296.86	0.001117	0.9733	Ewens
Hard_palate	700024453	10455	1569	511.806	-608.298	511.2	0.999981	-608.303	0.00931	0.9231	Ewens
Hard_palate	700032075	2427	1177	899.908	-185.842	902.7	0.998929	-185.969	0.2533	0.6147	Ewens
Hard_palate	700032009	3440	958	439.812	-323.996	439.7	0.999998	-323.996	0.0006193	0.9801	Ewens
Hard_palate	700015943	2431	732	355.149	-284.437	355.2	0.999991	-284.438	0.002086	0.9636	Ewens
Hard_palate	700016981	3202	1110	601.762	-255.086	601.3	0.999989	-255.087	0.003186	0.955	Ewens
Hard_palate	700032153	6280	1720	780.981	-378.026	780.1	0.999993	-378.028	0.003878	0.9503	Ewens
Hard_palate	700016909	13112	2052	682.379	-605.573	682	0.999814	-605.613	0.08119	0.7757	Ewens
Hard_palate	700015864	3139	870	398.071	-348.992	397.8	0.999996	-348.992	0.001173	0.9727	Ewens
Hard_palate	700016380	8715	1377	459.873	-517.308	459.8	0.999993	-517.309	0.002393	0.961	Ewens
Hard_palate	700016699	2621	752	352.398	-226.338	352.7	0.991484	-227.122	1.568	0.2105	Ewens
Hard_palate	700016785	3619	1038	486.444	-227.584	487.1	0.999983	-227.586	0.004821	0.9446	Ewens
Hard_palate	700016463	2509	855	456.86	-221.596	456.9	0.999941	-221.602	0.01266	0.9104	Ewens
Hard_palate	700016629	11433	2438	948.967	-738.882	949.7	0.999826	-738.935	0.1063	0.7444	Ewens
Palatine_Tonsils	700114713	5096	1341	592.797	-317.462	593	0.999993	-317.463	0.002	0.9643	Ewens
Palatine_Tonsils	700113020	5854	1476	634.759	-352.829	635.2	0.999815	-352.854	0.05062	0.822	Ewens
Palatine_Tonsils	700114282	20736	2586	779.174	-783.85	779.6	0.999736	-Inf	Inf	0	Ewens
Palatine_Tonsils	700111515	1103	667	713.322	-100.723	12930	0.405465	-105.808	10.17	0.001427	Ewens
Palatine_Tonsils	700114438	5923	1288	506.783	-364.768	506.8	0.999995	-364.769	0.001293	0.9713	Ewens
Palatine_Tonsils	700111306	6299	1414	566.655	-324.43	567.1	0.999811	-324.455	0.05102	0.8213	Ewens
Palatine_Tonsils	700111449	3991	1586	973.016	-271.999	972.3	0.999994	-272	0.002099	0.9635	Ewens
Palatine_Tonsils	700114112	7731	1567	593.003	-348.586	593.4	0.999813	-348.614	0.05539	0.8139	Ewens
Palatine_Tonsils	700110654	3117	906	428.563	-305.667	428.5	0.999993	-305.668	0.001616	0.9679	Ewens
Palatine_Tonsils	700108540	4905	1033	399.134	-308.074	399.4	0.99999	-308.076	0.002791	0.9579	Ewens
Palatine_Tonsils	700111166	6606	1222	440.663	-378.195	440.5	0.99987	-378.212	0.03401	0.8537	Ewens
Palatine_Tonsils	700097698	1972	541	245.69	-122.647	245.8	0.999671	-122.664	0.03272	0.8565	Ewens
Palatine_Tonsils	700114378	5317	1084	411.436	-275.02	411.2	0.999869	-275.035	0.02893	0.8649	Ewens
Palatine_Tonsils	700111584	1489	870	875.094	-111.373	9362	0.393655	-121.226	19.71	9.029e-06	Ewens
Palatine_Tonsils	700109931	39977	3076	776.561	-995.282	776.5	0.999989	-Inf	Inf	0	Ewens
Palatine_Tonsils	700111036	1271	642	517.275	-117.154	517.5	0.999998	-117.154	0.0002562	0.9872	Ewens
Palatine_Tonsils	700110165	1570	666	436.217	-119.089	435.9	0.999924	-119.094	0.01015	0.9198	Ewens
Palatine_Tonsils	700114007	6239	1246	467.719	-391.027	467.5	0.999871	-391.045	0.03533	0.8509	Ewens
Palatine_Tonsils	700114225	5076	1075	416.669	-299.661	416.5	0.999869	-299.676	0.02982	0.8629	Ewens
Palatine_Tonsils	700109240	2633	1014	603.516	-152.973	603	0.999993	-152.974	0.001695	0.9672	Ewens
Palatine_Tonsils	700111821	1197	633	543.663	-72.956	543.4	0.999999	-72.956	0.0001831	0.9892	Ewens
Palatine_Tonsils	700109874	1365	571	368.5	-80.678	368.8	0.999994	-80.678	0.000629	0.98	Ewens
Palatine_Tonsils	700110099	8927	1381	456.727	-457.243	456.2	0.999981	-457.247	0.007647	0.9303	Ewens
Palatine_Tonsils	700110231	9866	1686	584.518	-549.327	585.1	0.999988	-549.329	0.00588	0.9389	Ewens
Palatine_Tonsils	700102423	3127	893	417.167	-252.143	417.3	0.999999	-252.143	0.0003499	0.9851	Ewens
Palatine_Tonsils	700102968	1721	786	558.679	-132.548	559.1	0.999981	-132.55	0.003096	0.9556	Ewens
Palatine_Tonsils	700108294	2305	737	374.167	-179.408	373.9	0.999988	-179.409	0.001764	0.9665	Ewens
Palatine_Tonsils	700111232	6086	1437	593.382	-376.274	593.4	0.999995	-376.275	0.001344	0.9708	Ewens
Palatine_Tonsils	700110297	4217	1067	459.805	-309.672	459.6	0.999991	-309.673	0.002345	0.9614	Ewens
Palatine_Tonsils	700106558	5342	1151	450.487	-233.406	450.6	0.999995	-233.407	0.0009965	0.9748	Ewens
Palatine_Tonsils	700103437	8498	1720	650.425	-398.731	650.9	0.999815	-398.762	0.06114	0.8047	Ewens
Palatine_Tonsils	700113557	5423	1182	465.664	-372.272	465.7	0.999996	-372.272	0.001251	0.9718	Ewens
Palatine_Tonsils	700106500	5742	1085	395.535	-302.185	395.3	0.999868	-302.2	0.03028	0.8619	Ewens
Palatine_Tonsils	700095223	2917	865	415.08	-289.796	415.5	0.999993	-289.797	0.002051	0.9639	Ewens
Palatine_Tonsils	700114336	5231	1472	680.84	-328.539	680.8	0.999996	-328.539	0.001192	0.9725	Ewens
Palatine_Tonsils	700106006	4226	1161	528.152	-185.622	528.6	0.999715	-185.647	0.04952	0.8239	Ewens
Palatine_Tonsils	700108105	4395	1140	499.184	-265.808	499.8	0.999993	-265.809	0.002685	0.9587	Ewens
Palatine_Tonsils	700033009	8288	1860	745.365	-533.394	745.3	0.999995	-533.395	0.001918	0.9651	Ewens
Palatine_Tonsils	700033140	15625	1647	464.453	-880.322	464.2	0.999988	-Inf	Inf	0	Ewens
Palatine_Tonsils	700033466	16049	3209	1205.78	-824.538	1207	0.999752	-Inf	Inf	0	Ewens
Palatine_Tonsils	700033736	17244	2274	701.213	-717.584	701.4	0.999983	-717.588	0.007828	0.9295	Ewens
Palatine_Tonsils	700111755	5543	1593	747.771	-291.282	748.7	0.999908	-291.297	0.03028	0.8618	Ewens
Palatine_Tonsils	700110822	1318	736	686.636	-120.203	686.9	0.999993	-120.204	0.0008996	0.9761	Ewens
Palatine_Tonsils	700110764	5112	996	368.932	-291.543	369	0.999995	-291.543	0.001008	0.9747	Ewens
Palatine_Tonsils	700110363	1935	699	392.425	-205.667	392.5	0.999996	-205.667	0.0007635	0.978	Ewens
Palatine_Tonsils	700109631	5626	1320	542.97	-346.139	542.9	0.999995	-346.14	0.001324	0.971	Ewens
Palatine_Tonsils	700109393	2785	694	296.086	-240.149	295.8	0.999992	-240.15	0.001802	0.9661	Ewens
Palatine_Tonsils	700109327	1975	837	547.8	-174.984	548	0.999926	-174.99	0.01339	0.9079	Ewens
Palatine_Tonsils	700108228	5412	1279	528.391	-278.721	528.4	0.999995	-278.722	0.001214	0.9722	Ewens
Palatine_Tonsils	700107385	5669	861	282.282	-371.191	282.4	0.999317	-371.271	0.1609	0.6884	Ewens
Palatine_Tonsils	700106864	8774	1203	377.057	-488.519	377	0.99999	-488.52	0.003108	0.9555	Ewens
Palatine_Tonsils	700106072	8514	1663	616.994	-405.467	617.5	0.999814	-405.499	0.06316	0.8016	Ewens
Palatine_Tonsils	700105979	8259	1295	430.941	-483.573	430.9	0.999993	-483.574	0.002142	0.9631	Ewens
Palatine_Tonsils	700105786	3828	1073	494.859	-240.035	495.5	0.999983	-240.037	0.004911	0.9441	Ewens
Palatine_Tonsils	700105673	4111	911	362.257	-283.703	362.2	0.9989	-283.822	0.2374	0.6261	Ewens
Palatine_Tonsils	700105473	4766	890	322.43	-331.87	321.9	0.999984	-331.872	0.005295	0.942	Ewens
Palatine_Tonsils	700105103	6863	1176	408.171	-375.548	408	0.999868	-375.564	0.0325	0.8569	Ewens
Palatine_Tonsils	700105045	6319	1155	413.958	-347.418	413.8	0.999869	-347.434	0.03173	0.8586	Ewens
Palatine_Tonsils	700103285	5605	1177	454.079	-254.531	454.4	0.999993	-254.532	0.001771	0.9664	Ewens
Palatine_Tonsils	700102595	9028	1761	652.899	-481.767	653.3	0.999993	-481.769	0.003021	0.9562	Ewens
Palatine_Tonsils	700102529	16316	2511	828.655	-738.387	828.1	0.99982	-738.434	0.09388	0.7593	Ewens
Palatine_Tonsils	700101525	3654	1225	646.035	-301.438	645.9	0.999997	-301.438	0.0009225	0.9758	Ewens
Palatine_Tonsils	700100481	2226	997	693.16	-141.68	692.7	0.999992	-141.68	0.001534	0.9688	Ewens
Palatine_Tonsils	700100237	3677	829	332.938	-237.658	333.3	0.999992	-237.659	0.001973	0.9646	Ewens
Palatine_Tonsils	700099896	2418	828	444.201	-207.959	444	0.999995	-207.96	0.001038	0.9743	Ewens
Palatine_Tonsils	700098942	5467	1169	455.577	-361.912	455	0.999981	-361.915	0.006182	0.9373	Ewens
Palatine_Tonsils	700098876	2474	636	276.743	-185.246	276.7	0.99999	-185.247	0.001467	0.9695	Ewens
Palatine_Tonsils	700098609	2905	816	376.799	-271.526	377.2	0.999993	-271.527	0.001966	0.9646	Ewens
Palatine_Tonsils	700098439	2003	706	388.018	-166.559	387.7	0.999992	-166.56	0.001438	0.9698	Ewens
Palatine_Tonsils	700098369	3811	695	248.703	-252.438	248.4	0.999989	-252.439	0.002092	0.9635	Ewens
Palatine_Tonsils	700098277	5263	771	248.679	-322.977	248.7	0.999961	-322.981	0.007957	0.9289	Ewens
Palatine_Tonsils	700098119	2435	796	411.237	-223.518	411	0.99994	-223.524	0.01221	0.912	Ewens
Palatine_Tonsils	700097916	3821	1152	559.654	-255.68	559.8	0.999993	-255.681	0.001692	0.9672	Ewens
Palatine_Tonsils	700097847	5903	1964	1029.66	-277.368	1029	0.999823	-277.395	0.05312	0.8177	Ewens
Palatine_Tonsils	700097301	3235	959	460.122	-250.582	460.3	0.999993	-250.583	0.001364	0.9705	Ewens
Palatine_Tonsils	700097010	2809	792	366.659	-254.846	366.7	0.999995	-254.847	0.000964	0.9752	Ewens
Palatine_Tonsils	700096875	2557	628	265.478	-229.284	265.4	0.999994	-229.284	0.001126	0.9732	Ewens
Palatine_Tonsils	700096710	4586	997	392.162	-402.226	392.6	0.999994	-402.227	0.002411	0.9608	Ewens
Palatine_Tonsils	700096600	3948	1266	644.466	-340.103	644	0.999992	-340.104	0.002739	0.9583	Ewens
Palatine_Tonsils	700096578	6024	1412	580.494	-488.453	579.8	0.999981	-488.457	0.007947	0.929	Ewens
Palatine_Tonsils	700037130	6002	1353	543.525	-319.735	543.5	0.999995	-319.736	0.001305	0.9712	Ewens
Palatine_Tonsils	700034176	3695	941	407.149	-333.777	407.3	0.999996	-333.778	0.001108	0.9734	Ewens
Palatine_Tonsils	700032443	4729	1120	463.269	-326.245	463.3	0.999996	-326.245	0.001149	0.973	Ewens
Palatine_Tonsils	700099135	3605	802	319.6	-267.37	319.5	0.999993	-267.37	0.001604	0.9681	Ewens
Palatine_Tonsils	700108964	3333	942	436.896	-327.818	436.8	0.999998	-327.819	0.0005901	0.9806	Ewens
Palatine_Tonsils	700032646	3073	609	227.526	-225.031	227.6	0.999995	-225.032	0.0007007	0.9789	Ewens
Palatine_Tonsils	700105160	6267	1441	585.674	-309.428	586.1	0.999812	-309.453	0.04893	0.8249	Ewens
Palatine_Tonsils	700099452	2598	698	312.662	-184.562	312.5	0.999973	-184.565	0.004468	0.9467	Ewens
Palatine_Tonsils	700097982	3423	868	374.512	-275.648	374.5	0.999993	-275.649	0.001517	0.9689	Ewens
Palatine_Tonsils	700105407	5533	1014	363.878	-336.061	364.2	0.99999	-336.063	0.002727	0.9584	Ewens
Palatine_Tonsils	700095657	3169	738	302.084	-240.345	302.1	0.999995	-240.346	0.0008895	0.9762	Ewens
Palatine_Tonsils	700037694	5774	1041	370.498	-403.553	370.8	0.999983	-403.555	0.004895	0.9442	Ewens
Palatine_Tonsils	700109117	2522	833	433.928	-229.606	434.2	0.999989	-229.607	0.002256	0.9621	Ewens
Palatine_Tonsils	700099966	4247	870	331.019	-341.482	331.1	0.999994	-341.483	0.001393	0.9702	Ewens
Palatine_Tonsils	700034782	3188	985	487.275	-237.914	487.6	0.999975	-237.917	0.005811	0.9392	Ewens
Palatine_Tonsils	700099069	4428	817	294.145	-282.435	293.6	0.999984	-282.437	0.004714	0.9453	Ewens
Palatine_Tonsils	700097425	2128	544	235.815	-200.975	235.6	0.999993	-200.976	0.00124	0.9719	Ewens
Palatine_Tonsils	700098679	3907	1161	558.09	-377.263	558.4	0.999995	-377.263	0.001727	0.9668	Ewens
Palatine_Tonsils	700035941	2867	1037	583.046	-182.501	583	0.999998	-182.502	0.0003988	0.9841	Ewens
Palatine_Tonsils	700105217	7543	1159	382.079	-311.151	382.4	0.999987	-311.152	0.003485	0.9529	Ewens
Palatine_Tonsils	700102123	2922	802	364.501	-219.495	364.6	0.999992	-219.495	0.001564	0.9685	Ewens
Palatine_Tonsils	700035645	3527	635	225.744	-336.224	225.9	0.999995	-336.225	0.001227	0.9721	Ewens
Palatine_Tonsils	700105627	4804	1121	459.561	-269.778	459.7	0.999993	-269.779	0.001593	0.9682	Ewens
Palatine_Tonsils	700101234	8823	1321	430.42	-564.202	430.2	0.999988	-564.204	0.005179	0.9426	Ewens
Palatine_Tonsils	700038690	11636	1862	625.621	-478.322	625.2	0.999812	-478.359	0.0724	0.7879	Ewens
Palatine_Tonsils	700099391	5664	769	239.938	-384.42	240.1	0.99998	-384.422	0.004606	0.9459	Ewens
Palatine_Tonsils	700103570	2884	762	337.603	-176.507	338	0.999982	-176.508	0.003327	0.954	Ewens
Palatine_Tonsils	700038861	4005	845	326.775	-221.587	327.1	0.99999	-221.588	0.002151	0.963	Ewens
Palatine_Tonsils	700102669	3347	889	395.295	-239.977	395.5	0.999996	-239.978	0.001104	0.9735	Ewens
Palatine_Tonsils	700038399	8205	1043	316.618	-387.092	316.3	0.999986	-387.094	0.004324	0.9476	Ewens
Palatine_Tonsils	700037243	7147	1065	346.224	-374.648	345.8	0.999991	-374.649	0.003014	0.9562	Ewens
Palatine_Tonsils	700103612	7845	1610	613.422	-376.11	613.3	0.999992	-376.111	0.002186	0.9627	Ewens
Palatine_Tonsils	700037038	6023	929	306.749	-296.152	306.4	0.999979	-296.154	0.004485	0.9466	Ewens
Palatine_Tonsils	700105576	680	527	680	-36.795	1074	0.999985	-24.498	24.59	7.078e-07	Etienne
Palatine_Tonsils	700038350	6749	1053	349.564	-389.346	349.7	0.99999	-389.348	0.002569	0.9596	Ewens
Palatine_Tonsils	700113062	3856	1124	532.852	-224.213	532.9	0.999997	-224.213	0.0006826	0.9792	Ewens
Palatine_Tonsils	700038220	3784	958	412.954	-236.772	412.5	0.999984	-236.774	0.003657	0.9518	Ewens
Palatine_Tonsils	700113108	5262	1244	514.035	-411.824	514.1	0.999996	-411.824	0.001382	0.9703	Ewens
Palatine_Tonsils	700105730	5893	1282	504.538	-301.36	504.9	0.999808	-301.381	0.04193	0.8378	Ewens
Palatine_Tonsils	700037442	5430	1004	361.92	-299.036	362	0.999995	-299.036	0.001024	0.9745	Ewens
Palatine_Tonsils	700037546	7039	1448	552.384	-328.666	552.8	0.999811	-328.692	0.05085	0.8216	Ewens
Palatine_Tonsils	700038537	7209	934	285.758	-373.438	285.9	0.999975	-373.441	0.006134	0.9376	Ewens
Palatine_Tonsils	700113491	4755	925	342.332	-380.085	342.7	0.999994	-380.086	0.002229	0.9623	Ewens
Palatine_Tonsils	700038117	3993	615	202.856	-250.157	202.9	0.99996	-250.16	0.005649	0.9401	Ewens
Palatine_Tonsils	700038017	11368	1959	681.983	-431.276	682.6	0.999995	-431.278	0.002744	0.9582	Ewens
Palatine_Tonsils	700113606	5127	1264	535.922	-278.252	535.8	0.999996	-278.252	0.001028	0.9744	Ewens
Palatine_Tonsils	700038441	14698	2246	738.778	-498.745	739.2	0.999734	-498.798	0.106	0.7448	Ewens
Palatine_Tonsils	700105841	7499	1250	428.119	-391.349	428.5	0.999987	-391.351	0.003861	0.9505	Ewens
Palatine_Tonsils	700038489	10242	1913	693.415	-308.683	692.7	0.999975	-308.687	0.007171	0.9325	Ewens
Palatine_Tonsils	700107199	1670	627	364.321	-125.148	364.2	0.999997	-125.148	0.0004173	0.9837	Ewens
Palatine_Tonsils	700105889	7193	1271	447.885	-365.026	448.2	0.999993	-365.027	0.002107	0.9634	Ewens
Palatine_Tonsils	700110429	11133	2027	725.245	-595.761	725.7	0.999993	-595.763	0.00373	0.9513	Ewens
Palatine_Tonsils	700102309	4709	1290	585.735	-361.857	586	0.999991	-361.858	0.002916	0.9569	Ewens
Palatine_Tonsils	700106403	5813	1390	578.381	-225.211	578.6	0.999992	-225.212	0.001696	0.9671	Ewens
Palatine_Tonsils	700105319	5264	1097	421.414	-308.669	420.9	0.99998	-308.672	0.005688	0.9399	Ewens
Palatine_Tonsils	700101781	3441	762	302.84	-145.968	303	0.999965	-145.97	0.003406	0.9535	Ewens
Palatine_Tonsils	700110711	2986	935	467.224	-256.171	467	0.999997	-256.171	0.0008226	0.9771	Ewens
Palatine_Tonsils	700098211	2992	665	264.811	-236.35	264.8	0.999995	-236.35	0.0007951	0.9775	Ewens
Palatine_Tonsils	700038585	22431	2487	715.1	-696.89	715.6	0.999992	-696.893	0.004456	0.9468	Ewens
Palatine_Tonsils	700038963	18817	2088	600.531	-533.131	600.1	0.999971	-533.136	0.01059	0.918	Ewens
Palatine_Tonsils	700102053	8941	1176	362.134	-521.763	361.9	0.999987	-521.766	0.004395	0.9471	Ewens
Palatine_Tonsils	700038909	5124	831	280.844	-284.37	280.8	0.999993	-284.371	0.001252	0.9718	Ewens
Palatine_Tonsils	700100175	3612	734	278.012	-268.892	277.9	0.999992	-268.893	0.001441	0.9697	Ewens
Palatine_Tonsils	700110597	4074	1241	607.531	-266.594	607.7	0.999993	-266.595	0.001745	0.9667	Ewens
Palatine_Tonsils	700098745	3672	786	306.404	-266.181	306.3	0.999992	-266.182	0.001594	0.9682	Ewens
Palatine_Tonsils	700114174	5448	1075	400.902	-370.163	401	0.999988	-370.165	0.003477	0.953	Ewens
Palatine_Tonsils	700106345	5934	826	260.52	-355.534	260.6	0.999307	-355.612	0.156	0.6929	Ewens
Palatine_Tonsils	700106991	8187	1159	368.331	-381.062	368.2	0.999866	-381.078	0.03272	0.8565	Ewens
Palatine_Tonsils	700099522	3942	690	241.899	-221.032	241.6	0.999989	-221.033	0.002129	0.9632	Ewens
Palatine_Tonsils	700106708	7767	1201	397.084	-426.062	397	0.999993	-426.063	0.001991	0.9644	Ewens
Palatine_Tonsils	700109459	2140	645	313.117	-170.163	312.9	0.999988	-170.164	0.001752	0.9666	Ewens
Palatine_Tonsils	700097764	2867	688	286.746	-251.353	286.6	0.999994	-251.354	0.001255	0.9717	Ewens
Palatine_Tonsils	700097491	2202	890	554.968	-176.159	554.5	0.999927	-176.166	0.01389	0.9062	Ewens
Palatine_Tonsils	700109997	2325	567	238.613	-264.765	238.9	0.999983	-264.767	0.003701	0.9515	Ewens
Palatine_Tonsils	700096171	3850	1131	539.166	-287.417	539.9	0.999983	-287.42	0.005579	0.9405	Ewens
Palatine_Tonsils	700096953	3088	935	455.6	-222.11	455.8	0.99999	-222.111	0.001941	0.9649	Ewens
Palatine_Tonsils	700109760	1626	773	576.343	-157.211	575.9	0.999992	-157.212	0.001653	0.9676	Ewens
Palatine_Tonsils	700097367	2555	566	224.916	-295.983	224.8	0.999992	-295.984	0.001773	0.9664	Ewens
Palatine_Tonsils	700107826	1404	494	270.967	-85.39	271.2	0.999934	-85.393	0.00591	0.9387	Ewens
Palatine_Tonsils	700096521	2312	690	332.576	-176.208	332.4	0.999988	-176.209	0.001968	0.9646	Ewens
Palatine_Tonsils	700108048	1957	897	640.326	-114.079	640.1	0.999999	-114.08	0.0002675	0.987	Ewens
Palatine_Tonsils	700097580	4311	1212	560.165	-407.107	560.1	0.999994	-407.108	0.002124	0.9632	Ewens
Palatine_Tonsils	700096428	2660	795	383.643	-208.035	383.9	0.999989	-208.036	0.002226	0.9624	Ewens
Palatine_Tonsils	700108792	1703	696	438.733	-156.991	438.6	0.999974	-156.993	0.003806	0.9508	Ewens
Palatine_Tonsils	700096114	4963	1144	465.586	-335.684	465.7	0.999996	-335.685	0.001227	0.9721	Ewens
Palatine_Tonsils	700108483	2316	628	283.015	-149.764	283.3	0.999981	-149.765	0.002536	0.9598	Ewens
Palatine_Tonsils	700097126	3657	1064	503.715	-290.625	503.9	0.999995	-290.626	0.001519	0.9689	Ewens
Palatine_Tonsils	700109817	1798	937	788.441	-141.203	788.2	0.999999	-141.203	0.0002334	0.9878	Ewens
Palatine_Tonsils	700096057	2679	1002	580.468	-247.672	580.2	0.999995	-247.672	0.001268	0.9716	Ewens
Palatine_Tonsils	700095966	1831	739	460.077	-207.752	459.8	0.999996	-207.752	0.0009521	0.9754	Ewens
Palatine_Tonsils	700096277	3071	1089	601.857	-203.209	602.1	0.999996	-203.21	0.0008514	0.9767	Ewens
Palatine_Tonsils	700109516	8353	1413	487.421	-430.014	487.9	0.999988	-430.017	0.004604	0.9459	Ewens
Palatine_Tonsils	700095841	3899	1152	551.465	-230.258	551.6	0.999993	-230.259	0.001601	0.9681	Ewens
Palatine_Tonsils	700095784	2362	955	595.741	-181.958	595.3	0.999928	-181.966	0.01463	0.9037	Ewens
Palatine_Tonsils	700109183	10068	1915	700.698	-518.186	701.2	0.999993	-518.188	0.003413	0.9534	Ewens
Palatine_Tonsils	700096371	3363	834	354.803	-233.437	355	0.999996	-233.438	0.001019	0.9745	Ewens
Palatine_Tonsils	700095727	2360	691	328.49	-137.449	328.2	0.999992	-137.449	0.001047	0.9742	Ewens
Palatine_Tonsils	700095534	5131	1579	779.007	-285.044	779.4	0.999996	-285.045	0.001376	0.9704	Ewens
Palatine_Tonsils	700108849	4912	1227	524.523	-365.851	524.6	0.999996	-365.851	0.001308	0.9711	Ewens
Palatine_Tonsils	700034917	4045	1241	610.774	-266.343	611.6	0.999983	-266.346	0.005939	0.9386	Ewens
Palatine_Tonsils	700034848	2423	985	617.808	-229.624	617.5	0.999998	-229.625	0.0006626	0.9795	Ewens
Palatine_Tonsils	700034242	4171	1483	821.64	-281.741	821.1	0.999718	-281.782	0.08161	0.7751	Ewens
Palatine_Tonsils	700034091	2624	607	247.419	-221.516	247.2	0.999991	-221.517	0.001888	0.9653	Ewens
Palatine_Tonsils	700034632	2571	918	510.308	-276.449	510	0.999989	-276.45	0.002563	0.9596	Ewens
Palatine_Tonsils	700035167	3495	1404	870.485	-306.996	871.7	0.995624	-307.676	1.359	0.2436	Ewens
Palatine_Tonsils	700108171	5433	1430	632.254	-394.427	632.2	0.99988	-394.448	0.04058	0.8403	Ewens
Palatine_Tonsils	700032935	2716	1305	986.31	-190.549	985.7	0.999998	-190.549	0.0008109	0.9773	Ewens
Palatine_Tonsils	700107769	3909	957	403.921	-288.251	403.5	0.999984	-288.253	0.003916	0.9501	Ewens
Palatine_Tonsils	700095477	3467	1043	505.856	-219.8	506	0.999993	-219.801	0.001431	0.9698	Ewens
Palatine_Tonsils	700107883	5056	1135	454.796	-314.047	454.9	0.999996	-314.048	0.001182	0.9726	Ewens
Palatine_Tonsils	700035738	3418	1003	477.731	-227.28	478.3	0.999983	-227.282	0.004622	0.9458	Ewens
Palatine_Tonsils	700034034	3715	1093	521.608	-252.706	522.3	0.999983	-252.709	0.005104	0.943	Ewens
Palatine_Tonsils	700035307	3084	1149	663.347	-244.196	664.3	0.995441	-244.74	1.089	0.2968	Ewens
Palatine_Tonsils	700108906	7494	1764	727.126	-357.458	727.7	0.999819	-357.489	0.06252	0.8026	Ewens
Palatine_Tonsils	700035852	3526	1084	534.279	-242.537	534.4	0.999993	-242.538	0.001636	0.9677	Ewens
Palatine_Tonsils	700109573	4865	1006	384.781	-231.173	385	0.999993	-231.174	0.00148	0.9693	Ewens
Palatine_Tonsils	700035795	2663	1176	804.885	-164.15	804.5	0.999997	-164.15	0.0008128	0.9773	Ewens
Palatine_Tonsils	700035524	3678	1078	513.038	-264.965	513.7	0.999983	-264.968	0.00529	0.942	Ewens
Palatine_Tonsils	700107556	5878	1593	718.159	-319.01	717.6	0.999985	-319.013	0.005125	0.9429	Ewens
Palatine_Tonsils	700035585	2648	907	486.73	-212.945	486.5	0.999995	-212.946	0.001122	0.9733	Ewens
Palatine_Tonsils	700107940	6495	1723	765.815	-369.79	766.4	0.99982	-369.822	0.06232	0.8029	Ewens
Palatine_Tonsils	700035383	5573	1386	590.896	-378.536	590.8	0.999879	-378.555	0.03796	0.8455	Ewens
Palatine_Tonsils	700108606	6561	1078	366.645	-402.529	366.8	0.99999	-402.53	0.002634	0.9591	Ewens
Palatine_Tonsils	700107050	2811	1192	780.851	-173.81	780.5	0.99999	-173.811	0.00219	0.9627	Ewens
Palatine_Tonsils	700033826	2635	1055	651.838	-187.011	651.3	0.999989	-187.013	0.002717	0.9584	Ewens
Palatine_Tonsils	700101300	2643	648	273.648	-177.975	273.5	0.999975	-177.976	0.003703	0.9515	Ewens
Palatine_Tonsils	700107499	7679	1247	421.814	-321.884	421.6	0.999799	-321.905	0.04266	0.8364	Ewens
Palatine_Tonsils	700101907	3549	929	409.154	-318.116	409.1	0.999993	-318.117	0.001677	0.9673	Ewens
Palatine_Tonsils	700033569	3993	825	315.358	-274.348	315.6	0.999884	-274.36	0.02291	0.8797	Ewens
Palatine_Tonsils	700101850	2512	902	503.866	-214.26	503.6	0.999995	-214.26	0.001159	0.9728	Ewens
Palatine_Tonsils	700101591	3440	1236	690.981	-200.198	689.8	0.999988	-200.201	0.004528	0.9464	Ewens
Palatine_Tonsils	700101357	4879	1397	654.017	-382.594	654.8	0.999993	-382.596	0.003532	0.9526	Ewens
Palatine_Tonsils	700033694	4709	1265	566.868	-351.911	567.5	0.999993	-351.913	0.00311	0.9555	Ewens
Palatine_Tonsils	700111995	4901	1545	776.274	-282.822	775.7	0.999993	-282.823	0.002509	0.9601	Ewens
Palatine_Tonsils	700100550	4439	1088	459.582	-297.469	460	0.999974	-297.472	0.007091	0.9329	Ewens
Palatine_Tonsils	700033932	3963	1045	462.5	-235.787	462	0.999985	-235.79	0.004024	0.9494	Ewens
Palatine_Tonsils	700102366	4457	852	312.415	-306.706	311.9	0.999984	-306.708	0.005008	0.9436	Ewens
Palatine_Tonsils	700033532	3453	998	470.223	-318.771	470.2	0.999993	-318.772	0.001752	0.9666	Ewens
Palatine_Tonsils	700033373	2333	925	566.026	-194.749	565.7	0.999995	-194.749	0.00114	0.9731	Ewens
Palatine_Tonsils	700101648	4727	763	257.269	-361.468	257.4	0.999981	-361.47	0.004502	0.9465	Ewens
Palatine_Tonsils	700100423	2331	802	431.939	-147.672	431.6	0.999988	-147.673	0.001976	0.9645	Ewens
Palatine_Tonsils	700101086	8576	1207	382.617	-590.94	382.6	0.999987	-590.942	0.004869	0.9444	Ewens
Palatine_Tonsils	700033231	9157	1376	449.086	-576.626	449.2	0.999991	-576.628	0.00359	0.9522	Ewens
Palatine_Tonsils	700102858	6836	1680	711	-380.923	711.5	0.999818	-380.955	0.06385	0.8005	Ewens
Palatine_Tonsils	700100303	4481	1088	456.913	-265.729	456.9	0.999997	-265.729	0.0006223	0.9801	Ewens
Palatine_Tonsils	700100610	804	428	370.917	-76.403	370.8	0.999999	-76.403	0.0001086	0.9917	Ewens
Palatine_Tonsils	700102252	3544	843	349.536	-210.434	349.6	0.999977	-210.436	0.003441	0.9532	Ewens
Palatine_Tonsils	700102915	4667	1018	401.19	-363.965	400.4	0.999985	-363.968	0.006269	0.9369	Ewens
Palatine_Tonsils	700099756	3169	789	336.475	-264.533	336.4	0.999998	-264.533	0.0004823	0.9825	Ewens
Palatine_Tonsils	700099298	9895	1713	597.654	-461.681	598.1	0.999993	-461.682	0.002936	0.9568	Ewens
Palatine_Tonsils	700099813	8705	2206	951.919	-282.62	950.8	0.999976	-282.624	0.008307	0.9274	Ewens
Palatine_Tonsils	700098552	5407	1345	573.484	-318.844	573.5	0.999995	-318.845	0.001336	0.9708	Ewens
Palatine_Tonsils	700097187	4948	1364	622.001	-226.612	622.5	0.999722	-226.644	0.06305	0.8017	Ewens
Palatine_Tonsils	700099600	5881	1120	409.965	-281.335	410.3	0.999987	-281.337	0.003366	0.9537	Ewens
Palatine_Tonsils	700095420	4812	912	332.944	-258.723	333	0.999991	-258.724	0.00175	0.9666	Ewens
Palatine_Tonsils	700095363	4814	753	250.2	-285.013	249.9	0.999989	-285.015	0.002391	0.961	Ewens
Palatine_Tonsils	700035247	3471	819	337.922	-220.732	338.3	0.999982	-220.734	0.003778	0.951	Ewens
Palatine_Tonsils	700097244	8890	1780	669.208	-433.386	669.7	0.999816	-433.418	0.06257	0.8025	Ewens
Palatine_Tonsils	700097641	5697	1249	493.721	-265.978	494.1	0.999807	-265.999	0.0426	0.8365	Ewens
Palatine_Tonsils	700099012	3853	1095	509.874	-259.487	510	0.999993	-259.488	0.001659	0.9675	Ewens
Palatine_Tonsils	700106937	5255	1159	459.696	-332.667	459.1	0.999981	-332.67	0.006048	0.938	Ewens
Palatine_Tonsils	700014421	3510	924	408.46	-230.092	409	0.999982	-230.094	0.004206	0.9483	Ewens
Palatine_Tonsils	700014519	16956	1676	461.471	-786.24	460.9	0.999987	-Inf	Inf	0	Ewens
Palatine_Tonsils	700014605	14314	1814	550.124	-694.5	551.2	0.999977	-694.507	0.01552	0.9008	Ewens
Palatine_Tonsils	700014743	11077	1843	630.773	-544.637	630.6	0.999812	-544.673	0.07241	0.7879	Ewens
Palatine_Tonsils	700014789	9689	1776	637.58	-545.807	638	0.999993	-545.809	0.003348	0.9539	Ewens
Palatine_Tonsils	700014915	10107	1625	547.173	-478.727	547.5	0.999993	-478.728	0.002901	0.957	Ewens
Palatine_Tonsils	700014983	14507	2712	983.585	-979.442	984.3	0.999994	-Inf	Inf	0	Ewens
Palatine_Tonsils	700015074	5620	1337	554.59	-450.375	554.7	0.999996	-450.376	0.001528	0.9688	Ewens
Palatine_Tonsils	700015143	5528	1045	381.026	-476.046	380.9	0.999893	-476.063	0.03489	0.8518	Ewens
Palatine_Tonsils	700015209	10319	1636	547.281	-693.943	547.5	0.999991	-693.946	0.004473	0.9467	Ewens
Palatine_Tonsils	700015275	7729	1640	636.491	-581.984	636.6	0.999996	-581.985	0.001891	0.9653	Ewens
Palatine_Tonsils	700015446	8172	903	259.183	-464.55	259.3	0.999583	-464.606	0.1118	0.7381	Ewens
Palatine_Tonsils	700015544	8593	1446	497.549	-528.491	497.6	0.999996	-528.491	0.001693	0.9672	Ewens
Palatine_Tonsils	700015651	11828	2536	990.151	-661.559	989.3	0.999996	-661.561	0.003474	0.953	Ewens
Palatine_Tonsils	700016042	17042	2245	691.961	-625.561	692.2	0.999983	-625.565	0.007718	0.93	Ewens
Palatine_Tonsils	700016129	11561	1906	649.496	-565.684	649.1	0.999813	-565.72	0.07251	0.7877	Ewens
Palatine_Tonsils	700016305	8155	1255	414.042	-559.706	413.8	0.999988	-559.709	0.004718	0.9452	Ewens
Palatine_Tonsils	700016350	11900	2194	790.037	-784.327	790.6	0.999994	-Inf	Inf	0	Ewens
Palatine_Tonsils	700016638	2775	900	462.121	-281.539	462.4	0.999989	-281.54	0.002644	0.959	Ewens
Palatine_Tonsils	700024747	4601	874	319.438	-324.211	319.8	0.999991	-324.212	0.002571	0.9596	Ewens
Palatine_Tonsils	700024249	4602	772	265.124	-253.379	264.7	0.999984	-253.381	0.00442	0.947	Ewens
Palatine_Tonsils	700023868	3831	963	413.235	-225.373	412.5	0.999984	-225.375	0.005	0.9436	Ewens
Palatine_Tonsils	700023697	8507	1715	647.142	-395.479	647.6	0.999815	-395.51	0.06211	0.8032	Ewens
Palatine_Tonsils	700023649	3909	1022	449.792	-206.863	449.7	0.999995	-206.864	0.0008576	0.9766	Ewens
Palatine_Tonsils	700016552	7481	1291	449.662	-516.617	449.8	0.999991	-516.619	0.003374	0.9537	Ewens
Palatine_Tonsils	700032326	4824	1052	414.543	-364.481	414.1	0.999993	-364.483	0.003084	0.9557	Ewens
Palatine_Tonsils	700023386	6173	997	336.337	-357.857	336.6	0.99999	-357.859	0.002705	0.9585	Ewens
Palatine_Tonsils	700024861	5204	1067	406.235	-310.404	405.8	0.99998	-310.407	0.005511	0.9408	Ewens
Palatine_Tonsils	700023443	8131	1501	540.761	-391.735	540.6	0.999807	-391.762	0.05481	0.8149	Ewens
Palatine_Tonsils	700024144	7913	1435	512.325	-347.486	512.7	0.999993	-347.487	0.002304	0.9617	Ewens
Palatine_Tonsils	700023234	3050	975	495.041	-170.081	494.8	0.999994	-170.082	0.001114	0.9734	Ewens
Palatine_Tonsils	700023811	3399	904	402.32	-229.269	402.8	0.999982	-229.271	0.004179	0.9485	Ewens
Palatine_Tonsils	700032232	2626	516	191.867	-263.037	192	0.999996	-263.037	0.0008386	0.9769	Ewens
Palatine_Tonsils	700024794	6996	1011	324.191	-371.696	324.4	0.999993	-371.697	0.001988	0.9644	Ewens
Palatine_Tonsils	700021888	5316	1279	534.172	-284.521	534.1	0.999995	-284.521	0.001185	0.9725	Ewens
Palatine_Tonsils	700023186	4418	1302	622.165	-242.89	621.9	0.999994	-242.891	0.001534	0.9688	Ewens
Palatine_Tonsils	700023982	3983	899	361.313	-225.956	361.7	0.999992	-225.957	0.002022	0.9641	Ewens
Palatine_Tonsils	700024031	6044	1292	503.459	-352.092	503.8	0.999993	-352.093	0.002136	0.9631	Ewens
Palatine_Tonsils	700024345	2969	667	267.265	-144.434	267.3	0.999988	-144.434	0.001217	0.9722	Ewens
Palatine_Tonsils	700023062	13633	1367	378.345	-439.989	378.1	0.99998	-439.992	0.005692	0.9399	Ewens
Palatine_Tonsils	700024962	7538	1228	416.008	-394.859	415.8	0.999869	-394.876	0.03533	0.8509	Ewens
Palatine_Tonsils	700024913	4011	1089	491.438	-239.229	490.9	0.999985	-239.231	0.00397	0.9498	Ewens
Palatine_Tonsils	700024696	6182	1207	447.641	-345.046	447.4	0.99987	-345.063	0.03419	0.8533	Ewens
Palatine_Tonsils	700024303	8357	1186	377.325	-426.733	376.9	0.999991	-426.735	0.003502	0.9528	Ewens
Palatine_Tonsils	700024642	2903	558	205.109	-163.769	205.1	0.99998	-163.77	0.002094	0.9635	Ewens
Palatine_Tonsils	700024600	4959	999	376.704	-250.889	377	0.999987	-250.891	0.00291	0.957	Ewens
Palatine_Tonsils	700024552	23509	1991	519.038	-819.764	518.7	0.999981	-Inf	Inf	0	Ewens
Palatine_Tonsils	700024197	5458	694	210.629	-273.2	210.4	0.999989	-273.201	0.002187	0.9627	Ewens
Palatine_Tonsils	700024402	8343	1376	468.911	-318.649	468.6	0.999803	-318.673	0.04616	0.8299	Ewens
Palatine_Tonsils	700024093	9926	1669	574.1	-454.21	573.8	0.999809	-454.24	0.05986	0.8067	Ewens
Palatine_Tonsils	700024504	7645	1175	387.406	-369.831	387.2	0.999867	-369.848	0.03356	0.8546	Ewens
Palatine_Tonsils	700023500	8033	1138	361.764	-350.774	361.6	0.999866	-350.79	0.03103	0.8602	Ewens
Palatine_Tonsils	700023931	8809	672	169.045	-404.024	168.7	0.999975	-404.028	0.006803	0.9343	Ewens
Palatine_Tonsils	700023594	4536	844	305.185	-249.429	305.2	0.999995	-249.429	0.0008289	0.977	Ewens
Palatine_Tonsils	700023547	4176	983	405.067	-248.063	405.2	0.999981	-248.065	0.003515	0.9527	Ewens
Palatine_Tonsils	700023291	8643	1746	659.577	-454.227	660.1	0.999816	-454.26	0.06643	0.7966	Ewens
Palatine_Tonsils	700021316	15836	2443	807.097	-477.717	806.5	0.999787	-477.756	0.07934	0.7782	Ewens
Palatine_Tonsils	700021286	4919	1139	464.797	-272.491	464.6	0.999871	-272.506	0.03068	0.861	Ewens
Palatine_Tonsils	700024456	17012	2127	641.51	-693.516	642	0.999812	-693.556	0.07956	0.7779	Ewens
Palatine_Tonsils	700032078	2829	1299	929.489	-139.482	929.2	0.99999	-139.483	0.001895	0.9653	Ewens
Palatine_Tonsils	700032018	3506	868	368.891	-210.073	369	0.999989	-210.074	0.001739	0.9667	Ewens
Palatine_Tonsils	700015952	2870	810	375.258	-203.868	375.7	0.999982	-203.87	0.003368	0.9537	Ewens
Palatine_Tonsils	700016990	3424	1103	563.446	-355.838	563.8	0.999989	-355.839	0.003457	0.9531	Ewens
Palatine_Tonsils	700032162	3729	1034	473.324	-326.295	473.3	0.999993	-326.296	0.001806	0.9661	Ewens
Palatine_Tonsils	700016912	3703	810	319.672	-261.786	319.8	0.999996	-261.786	0.000684	0.9791	Ewens
Palatine_Tonsils	700015867	1951	688	378.269	-267.145	378.5	0.999996	-267.145	0.001042	0.9742	Ewens
Palatine_Tonsils	700016383	8470	1585	575.035	-465.567	575.4	0.999993	-465.568	0.002801	0.9578	Ewens
Palatine_Tonsils	700016702	3651	1006	458.516	-290.084	458.7	0.999995	-290.085	0.001448	0.9697	Ewens
Palatine_Tonsils	700016794	3886	1051	473.05	-225.619	473.2	0.999993	-225.62	0.001598	0.9681	Ewens
Palatine_Tonsils	700016466	5976	2275	1340.1	-314.546	1339	0.999771	-314.585	0.07831	0.7796	Ewens
Saliva	700114707	3333	1220	693.272	-258.299	694.2	0.995471	-258.889	1.179	0.2775	Ewens
Saliva	700111749	5698	1791	897.923	-350.453	898.5	0.999995	-350.454	0.002435	0.9606	Ewens
Saliva	700108534	4876	1494	734.651	-406.506	733.8	0.999986	-406.51	0.006531	0.9356	Ewens
Saliva	700108165	4525	1303	612.428	-353.367	611.7	0.999985	-353.37	0.005537	0.9407	Ewens
Saliva	700114330	3908	1222	610.109	-265.272	610.2	0.999997	-265.272	0.0007769	0.9778	Ewens
Saliva	700105883	3419	859	368.455	-164.751	368.5	0.999989	-164.751	0.001599	0.9681	Ewens
Saliva	700114048	738	567	738	-48.949	1118	0.999998	-37.755	22.39	2.229e-06	Etienne
Saliva	700114372	5195	1619	806.388	-330.345	805.9	0.999991	-330.347	0.003303	0.9542	Ewens
Saliva	700113014	4616	1320	617.392	-301.368	617.2	0.999994	-301.369	0.001554	0.9686	Ewens
Saliva	700111300	6667	1925	906.68	-372.233	906.8	0.999997	-372.234	0.001108	0.9734	Ewens
Saliva	700114001	7768	1438	518.793	-379.507	519.1	0.999993	-379.509	0.002348	0.9614	Ewens
Saliva	700110093	6644	1622	683.618	-398.888	683.6	0.999995	-398.889	0.00157	0.9684	Ewens
Saliva	700101080	7973	1756	696.073	-400.37	696.6	0.999817	-400.403	0.06569	0.7977	Ewens
Saliva	700108900	7393	2190	1050.65	-366.614	1051	0.999993	-366.615	0.003006	0.9563	Ewens
Saliva	700110648	4781	1429	689.917	-380.28	689.1	0.999986	-380.283	0.005991	0.9383	Ewens
Saliva	700110591	1550	655	427.278	-148.913	427.3	0.999998	-148.913	0.0003075	0.986	Ewens
Saliva	700111160	5355	1313	554.816	-383.995	554.1	0.999981	-383.998	0.007138	0.9327	Ewens
Saliva	700114219	5472	1585	748.165	-319.03	748.8	0.99973	-319.069	0.07837	0.7795	Ewens
Saliva	700114106	7228	1643	663.312	-366.45	663.8	0.999816	-366.479	0.05807	0.8096	Ewens
Saliva	700110357	13030	2367	845.964	-706.829	846.6	0.999994	-706.831	0.004371	0.9473	Ewens
Saliva	700109387	2630	1078	681.813	-212.53	682.3	0.999991	-212.531	0.002547	0.9598	Ewens
Saliva	700109234	14609	2743	997.068	-862.125	997.8	0.999994	-Inf	Inf	0	Ewens
Saliva	700111509	1504	761	614.701	-132.995	620.5	0.989527	-133.794	1.597	0.2063	Ewens
Saliva	700100544	7101	1773	757.854	-299.684	758.9	0.999978	-299.688	0.008952	0.9246	Ewens
Saliva	700109868	1474	516	281.832	-149.092	282	0.999994	-149.093	0.000737	0.9783	Ewens
Saliva	700107379	7923	1447	518.461	-486.176	518.5	0.999996	-486.177	0.001655	0.9675	Ewens
Saliva	700109111	5749	1860	953.641	-355.371	953.4	0.999992	-355.372	0.003218	0.9548	Ewens
Saliva	700097361	2446	1116	792.563	-191.11	792.3	0.999998	-191.11	0.0004349	0.9834	Ewens
Saliva	700105973	779	523	695.98	-52.105	696.3	0.999997	-52.105	0.0002346	0.9878	Ewens
Saliva	700038579	25108	2265	603.576	-688.651	602.4	0.999918	-688.672	0.04062	0.8403	Ewens
Saliva	700100417	2464	994	618.706	-222.792	618.4	0.999995	-222.793	0.00124	0.9719	Ewens
Saliva	700105621	703	540	703	-55.61	1065	0.999999	-44.997	21.22	4.085e-06	Etienne
Saliva	700109925	6332	2068	1068.23	-435.716	1067	0.999991	-435.718	0.004288	0.9478	Ewens
Saliva	700109625	5721	1797	900.461	-374.154	900.4	0.999996	-374.155	0.001595	0.9681	Ewens
Saliva	700110816	1202	734	799.582	-95.481	12710	0.414779	-100.957	10.95	0.0009346	Ewens
Saliva	700033134	11227	2330	893.339	-605.054	894.1	0.999824	-605.101	0.09384	0.7593	Ewens
Saliva	700033448	12814	2757	1078.58	-655.114	1078	0.999996	-655.116	0.003797	0.9509	Ewens
Saliva	700033730	18343	2976	1006.56	-813.34	1006	0.999993	-Inf	Inf	0	Ewens
Saliva	700111578	1314	714	638.463	-78.686	638.5	0.999999	-78.686	0.0001143	0.9915	Ewens
Saliva	700111443	2643	1204	853.561	-208.781	853.9	0.999931	-208.79	0.0178	0.8939	Ewens
Saliva	700111226	4923	1626	847.387	-375.004	846.6	0.999995	-375.005	0.0026	0.9593	Ewens
Saliva	700110758	7801	1223	406.94	-463.207	407.2	0.999995	-463.207	0.001787	0.9663	Ewens
Saliva	700110225	2489	1039	669.495	-187.216	669	0.999929	-187.224	0.01533	0.9015	Ewens
Saliva	700110159	1625	877	776.395	-96.812	776.3	0.999999	-96.812	0.0001913	0.989	Ewens
Saliva	700109321	14282	2596	928.115	-833.108	928.8	0.999994	-Inf	Inf	0	Ewens
Saliva	700108222	10268	2047	767.836	-550.342	768.4	0.99982	-550.381	0.07763	0.7805	Ewens
Saliva	700106858	227	144	168.306	-13.24	168.4	0.999857	-13.241	0.001278	0.9715	Ewens
Saliva	700106066	8747	1358	449.855	-371.189	450	0.999988	-371.191	0.003385	0.9536	Ewens
Saliva	700105780	4163	1014	426.649	-257.399	427.1	0.999993	-257.401	0.0024	0.9609	Ewens
Saliva	700105667	3493	856	361.481	-170.009	361.3	0.999996	-170.01	0.0006818	0.9792	Ewens
Saliva	700103654	199	131	165.727	-21.111	165.7	0.999959	-21.111	0.0009984	0.9748	Ewens
Saliva	700103488	10156	1460	467.187	-447.384	467.4	0.999988	-447.386	0.00399	0.9496	Ewens
Saliva	700103279	4614	1308	608.061	-235.003	608.5	0.999721	-235.032	0.05863	0.8087	Ewens
Saliva	700102589	3475	1360	822.075	-193.406	821.2	0.999991	-193.408	0.002908	0.957	Ewens
Saliva	700102523	13865	2965	1156	-718.977	1157	0.999995	-718.979	0.004616	0.9458	Ewens
Saliva	700101519	2635	859	442.844	-221.343	443.1	0.999989	-221.344	0.002388	0.961	Ewens
Saliva	700100475	3951	1117	518.233	-295.499	517.7	0.999985	-295.502	0.004795	0.9448	Ewens
Saliva	700100231	5851	1392	577.428	-258.604	577.6	0.999995	-258.605	0.0013	0.9712	Ewens
Saliva	700099890	3080	1263	799.261	-160.42	799	0.999997	-160.42	0.0006497	0.9797	Ewens
Saliva	700098936	4485	1210	543.762	-318.93	544.4	0.999993	-318.932	0.002971	0.9565	Ewens
Saliva	700098870	2353	644	292.063	-212.027	292.2	0.999995	-212.027	0.001095	0.9736	Ewens
Saliva	700098603	5144	1923	1113.92	-204.152	1113	0.999826	-204.176	0.04783	0.8269	Ewens
Saliva	700098433	2346	852	480.664	-269.111	480.8	0.999996	-269.112	0.0009836	0.975	Ewens
Saliva	700098363	4576	1019	406.38	-293.473	406.4	0.999996	-293.473	0.001022	0.9745	Ewens
Saliva	700098271	4552	1159	501.477	-286.179	501.6	0.999993	-286.18	0.001654	0.9676	Ewens
Saliva	700098113	4539	1445	731.514	-243.645	729.8	0.999847	-243.667	0.04332	0.8351	Ewens
Saliva	700097910	3107	947	463.72	-283.211	463.9	0.999992	-283.212	0.001866	0.9655	Ewens
Saliva	700097841	2739	957	522.214	-187.101	521.8	0.999988	-187.102	0.002515	0.96	Ewens
Saliva	700097295	3308	1167	642.145	-266.809	641.8	0.995427	-267.378	1.138	0.2861	Ewens
Saliva	700097004	2109	812	483.083	-198.006	482.8	0.999986	-198.007	0.002881	0.9572	Ewens
Saliva	700096869	3416	990	467.354	-326.623	467.3	0.999993	-326.624	0.001739	0.9667	Ewens
Saliva	700096704	7691	1580	602.321	-473.329	602.9	0.999988	-473.332	0.005285	0.942	Ewens
Saliva	700096594	3691	1319	733.937	-284.493	733.3	0.999994	-284.494	0.002352	0.9613	Ewens
Saliva	700096572	4332	1559	872.89	-396.641	873.4	0.999774	-396.685	0.08761	0.7672	Ewens
Saliva	700038742	5770	1085	394.541	-351.431	394.6	0.999996	-351.432	0.00114	0.9731	Ewens
Saliva	700037796	5858	1198	455.502	-238.762	455.8	0.999844	-238.776	0.02865	0.8656	Ewens
Saliva	700037124	5773	1168	441.503	-344.903	441	0.999981	-344.906	0.006099	0.9378	Ewens
Saliva	700034170	3398	1006	482.232	-306.507	482.5	0.999996	-306.507	0.001308	0.9711	Ewens
Saliva	700032425	3781	1042	474.992	-286.264	474.6	0.999994	-286.265	0.001882	0.9654	Ewens
Saliva	700110291	4655	1450	721.905	-371.742	721.1	0.999986	-371.745	0.006199	0.9372	Ewens
Saliva	700099129	2479	785	395.59	-244.094	395.3	0.999997	-244.095	0.0009814	0.975	Ewens
Saliva	700095217	3067	1094	607.699	-185.048	607.5	0.999967	-185.051	0.006836	0.9341	Ewens
Saliva	700108958	3687	1191	609.745	-342.837	610.1	0.999976	-342.841	0.007555	0.9307	Ewens
Saliva	700032640	3698	1007	455.317	-278.605	455	0.999994	-278.606	0.00182	0.966	Ewens
Saliva	700105154	5839	1404	586.196	-353.192	586.7	0.999988	-353.194	0.004393	0.9472	Ewens
Saliva	700099446	3063	816	363.526	-251.025	363.4	0.999998	-251.026	0.0004985	0.9822	Ewens
Saliva	700106494	5230	1262	528.015	-319.649	528.5	0.999988	-319.651	0.003883	0.9503	Ewens
Saliva	700106552	3783	978	427.28	-250.123	426.8	0.999985	-250.125	0.004173	0.9485	Ewens
Saliva	700097976	3126	900	422.854	-252.462	423	0.999995	-252.462	0.00121	0.9723	Ewens
Saliva	700105419	235	188	235	-23.459	930400000	0.6498	-16.146	14.63	0.000131	Etienne
Saliva	700095651	4088	1171	548.317	-344.695	547.7	0.999985	-344.698	0.00527	0.9421	Ewens
Saliva	700037698	5062	833	283.472	-234.217	283.2	0.999985	-234.218	0.003203	0.9549	Ewens
Saliva	700097692	3171	1170	669.594	-245.753	670.5	0.995447	-246.322	1.139	0.2858	Ewens
Saliva	700099960	3969	936	386.114	-301.546	386.1	0.999993	-301.547	0.001596	0.9681	Ewens
Saliva	700034776	3105	1344	899.998	-128.468	899.9	0.999997	-128.468	0.0005291	0.9816	Ewens
Saliva	700099063	3659	1121	551.1	-279.771	551.8	0.999983	-279.774	0.005275	0.9421	Ewens
Saliva	700097419	4109	1260	619.897	-311.588	620.7	0.999984	-311.591	0.006102	0.9377	Ewens
Saliva	700098673	3425	1315	780.573	-320.19	779.9	0.999989	-320.192	0.003956	0.9498	Ewens
Saliva	700035935	3954	1122	521.902	-304.185	521.3	0.999985	-304.188	0.004819	0.9447	Ewens
Saliva	700105211	6075	1139	413.562	-426.652	413.9	0.999989	-426.654	0.003938	0.95	Ewens
Saliva	700102117	5229	1354	592.291	-337.722	592.7	0.999975	-337.726	0.007972	0.9289	Ewens
Saliva	700035639	3295	907	413.079	-317.726	413.1	0.999996	-317.727	0.001176	0.9726	Ewens
Saliva	700106000	161	101	115.099	-12.576	183.2	0.703965	-11.937	1.279	0.2582	Etienne
Saliva	700101228	7757	1579	598.934	-462.512	598.6	0.999876	-462.535	0.04718	0.828	Ewens
Saliva	700099385	3333	1206	678.358	-257.793	679.3	0.995456	-258.377	1.17	0.2795	Ewens
Saliva	700103564	1119	723	882.681	-79.13	18220	0.453263	-82.34	6.422	0.01127	Ewens
Saliva	700038855	3354	958	447.615	-216.405	448.2	0.999983	-216.407	0.004358	0.9474	Ewens
Saliva	700102663	4878	1468	712.317	-312.023	711.5	0.999958	-312.03	0.01414	0.9053	Ewens
Saliva	700038393	5471	1144	440.303	-368.841	440.4	0.999991	-368.842	0.002794	0.9578	Ewens
Saliva	700037075	1691	383	154.074	-103.286	153.7	0.999883	-103.29	0.008779	0.9253	Ewens
Saliva	700037237	3946	817	312.657	-285.032	312.3	0.999992	-285.033	0.00224	0.9623	Ewens
Saliva	700103606	866	585	790.174	-39.949	790.1	0.999998	-39.949	0.0001842	0.9892	Ewens
Saliva	700037032	5789	926	310.956	-280.907	310.9	0.999993	-280.907	0.001382	0.9703	Ewens
Saliva	700038344	7151	1185	404.703	-408.486	404.8	0.999992	-408.487	0.002505	0.9601	Ewens
Saliva	700113056	5057	1102	434.077	-262.654	434.4	0.999993	-262.655	0.001669	0.9674	Ewens
Saliva	700038229	2701	864	438.861	-164.502	439.3	0.999992	-164.503	0.001601	0.9681	Ewens
Saliva	700105724	283	173	188.117	-22.713	462200	0.400214	-22.718	0.01076	0.9174	Ewens
Saliva	700037451	6216	1245	468.07	-323.473	468.4	0.999993	-323.474	0.002075	0.9637	Ewens
Saliva	700106648	384	275	384	-28.192	432.3	0.999998	-27.688	1.006	0.3158	Etienne
Saliva	700037540	7020	1786	772.558	-400.283	773.2	0.99982	-400.316	0.06585	0.7975	Ewens
Saliva	700106600	421	241	233.531	-32.304	48670	0.35846	-32.407	0.2057	0.6502	Ewens
Saliva	700113485	4677	1131	473.801	-357.584	473.9	0.999996	-357.585	0.001167	0.9727	Ewens
Saliva	700038011	416	195	142.475	-57.554	142.4	0.999999	-57.555	6.408e-05	0.9936	Ewens
Saliva	700105835	278	229	278	-29.378	1190000000	0.686372	-16.108	26.54	2.581e-07	Etienne
Saliva	700111030	1679	930	856.775	-104.708	7429	0.3675	-117.564	25.71	3.963e-07	Ewens
Saliva	700107193	2481	829	435.889	-224.28	435.6	0.999941	-224.287	0.01239	0.9114	Ewens
Saliva	700110423	1928	916	682.555	-186.059	682	0.999947	-186.065	0.01132	0.9153	Ewens
Saliva	700102303	6861	1585	646.026	-426.238	646.6	0.999988	-426.241	0.005207	0.9425	Ewens
Saliva	700106397	5680	1240	488.974	-291.908	489.3	0.999993	-291.909	0.001994	0.9644	Ewens
Saliva	700101775	4502	1090	456.954	-313.183	456.4	0.999982	-313.186	0.00587	0.9389	Ewens
Saliva	700110705	2100	737	403.586	-158.82	403.4	0.999998	-158.82	0.0004626	0.9828	Ewens
Saliva	700098205	2773	708	306.756	-210.926	306.6	0.999976	-210.928	0.004205	0.9483	Ewens
Saliva	700111815	1562	698	483.859	-119.699	483	0.99993	-119.704	0.0103	0.9192	Ewens
Saliva	700038957	8061	1176	378.725	-436.965	378.3	0.99998	-436.969	0.00637	0.9364	Ewens
Saliva	700102047	3779	1175	584.117	-338.711	583.8	0.999995	-338.711	0.00161	0.968	Ewens
Saliva	700100169	2829	921	474.33	-220.513	474.3	0.999997	-220.513	0.0005437	0.9814	Ewens
Saliva	700098739	3615	885	373.503	-262.339	373.5	0.999993	-262.34	0.001542	0.9687	Ewens
Saliva	700114168	4031	1140	529.035	-240.528	529.2	0.999993	-240.529	0.001572	0.9684	Ewens
Saliva	700106339	916	626	870.02	-70.091	870.6	0.999965	-70.094	0.003987	0.9497	Ewens
Saliva	700106985	7118	991	312.63	-477.87	312.3	0.999709	-477.915	0.08868	0.7659	Ewens
Saliva	700099516	5537	1184	461.434	-361.562	461.5	0.999996	-361.562	0.001258	0.9717	Ewens
Saliva	700109453	3270	1027	514.409	-209.085	514.2	0.999996	-209.085	0.0008349	0.9769	Ewens
Saliva	700097758	3090	786	339.776	-235.786	339.7	0.999993	-235.787	0.001347	0.9707	Ewens
Saliva	700097485	1990	992	785.742	-171.925	785.9	0.999996	-171.925	0.0008106	0.9773	Ewens
Saliva	700109991	6342	2141	1135.84	-381.891	1135	0.999997	-381.891	0.001344	0.9708	Ewens
Saliva	700096165	2633	1015	604.672	-269.736	604.8	0.999944	-269.744	0.01554	0.9008	Ewens
Saliva	700096947	3555	1135	575.778	-272.794	575	0.999535	-272.853	0.1185	0.7307	Ewens
Saliva	700109754	5958	2563	1705.37	-275.49	1705	0.999998	-275.49	0.0007717	0.9778	Ewens
Saliva	700107820	4528	1584	865.525	-306.406	866	0.999996	-306.406	0.001381	0.9704	Ewens
Saliva	700096515	3309	1233	711.965	-268.94	713	0.99549	-269.553	1.225	0.2683	Ewens
Saliva	700107997	1527	784	646.017	-107.659	645.5	0.999993	-107.66	0.001235	0.972	Ewens
Saliva	700097574	2171	938	626.721	-217.813	627.5	0.999977	-217.816	0.006105	0.9377	Ewens
Saliva	700096422	3194	1043	538.51	-249.607	538.2	0.999997	-249.607	0.0007595	0.978	Ewens
Saliva	700108786	1646	874	755.383	-117.893	755	0.999998	-117.894	0.0003623	0.9848	Ewens
Saliva	700096108	3111	1253	778.813	-191.891	779.1	0.999997	-191.892	0.0008933	0.9762	Ewens
Saliva	700108477	11560	3108	1394.01	-484.003	1395	0.998273	-484.456	0.9052	0.3414	Ewens
Saliva	700097120	4654	1410	687.544	-316.773	686.8	0.999986	-316.776	0.005348	0.9417	Ewens
Saliva	700109811	3485	1525	1033.45	-195.672	1033	0.999975	-195.676	0.007083	0.9329	Ewens
Saliva	700096051	4795	1836	1087.25	-261.389	1120	0.938505	-271.333	19.89	8.213e-06	Ewens
Saliva	700095960	3064	1281	826.869	-271.044	826.1	0.999989	-271.045	0.003499	0.9528	Ewens
Saliva	700096271	2371	1031	693.71	-187.595	693.3	0.999992	-187.596	0.001644	0.9677	Ewens
Saliva	700109510	9941	2200	874.563	-555.16	875.3	0.999823	-555.201	0.08185	0.7748	Ewens
Saliva	700095835	3832	1460	860.506	-246.453	861.7	0.999884	-246.471	0.03478	0.8521	Ewens
Saliva	700108288	2706	1036	613.231	-251	612.9	0.999995	-251.001	0.001328	0.9709	Ewens
Saliva	700095778	2975	1207	755.662	-266.409	755	0.999989	-266.411	0.003449	0.9532	Ewens
Saliva	700109177	9946	1964	732.948	-462.945	733.5	0.999819	-462.98	0.07003	0.7913	Ewens
Saliva	700096365	3884	963	409.676	-280.352	409.2	0.999984	-280.354	0.004238	0.9481	Ewens
Saliva	700095721	3467	983	456.94	-260.945	457.1	0.999995	-260.945	0.001368	0.9705	Ewens
Saliva	700095528	3621	1364	795.498	-220.391	795.1	0.999995	-220.392	0.001282	0.9714	Ewens
Saliva	700108843	4802	1424	683.566	-351.354	682.8	0.999986	-351.357	0.00611	0.9377	Ewens
Saliva	700034911	5533	1392	597.783	-306.9	598.1	0.999995	-306.901	0.001653	0.9676	Ewens
Saliva	700034842	2561	1245	954.86	-118.7	955.3	0.999985	-118.701	0.002674	0.9588	Ewens
Saliva	700108099	7552	1890	809.071	-420.628	809.7	0.999821	-420.664	0.07065	0.7904	Ewens
Saliva	700034236	2654	1029	616.357	-220.184	616.7	0.999995	-220.185	0.001155	0.9729	Ewens
Saliva	700034085	2867	1148	709.41	-178.234	709.6	0.999997	-178.234	0.0007487	0.9782	Ewens
Saliva	700034626	2949	1120	658.059	-221.841	657.8	0.999998	-221.842	0.0004862	0.9824	Ewens
Saliva	700035161	2669	1229	882.283	-132.659	882	0.999998	-132.659	0.0003874	0.9843	Ewens
Saliva	700032929	2719	1471	1307.53	-114.841	6846	0.379442	-141.595	53.51	2.576e-13	Ewens
Saliva	700107763	8136	2029	866.673	-504.019	867.4	0.999823	-504.055	0.07398	0.7856	Ewens
Saliva	700095471	3288	1148	626.145	-248.437	627	0.9954	-248.975	1.076	0.2995	Ewens
Saliva	700107877	5129	1427	654.865	-290.369	654.8	0.999996	-290.37	0.001196	0.9724	Ewens
Saliva	700035732	4278	1171	531.385	-262.257	532.2	0.999319	-262.335	0.1562	0.6927	Ewens
Saliva	700034028	3906	948	397.979	-347.132	398.2	0.999996	-347.133	0.001126	0.9732	Ewens
Saliva	700035301	2916	1063	601.808	-212.606	602.6	0.995371	-213.107	1.002	0.3167	Ewens
Saliva	700035846	3819	1339	732.993	-232.944	733.6	0.999994	-232.945	0.001911	0.9651	Ewens
Saliva	700109567	3671	1266	683.416	-215.184	683.9	0.999994	-215.185	0.001795	0.9662	Ewens
Saliva	700035789	3027	1461	1110.52	-152.192	1111	0.999868	-152.206	0.02837	0.8662	Ewens
Saliva	700102417	2944	1134	675.122	-195.096	676	0.999823	-195.115	0.03729	0.8469	Ewens
[truncated: 2,584 more rows]

## Sheet: Table S3
Table S3: The full results of the neutral theory testing with V1-V3 region data using Etienne sampling formula
Site	ID	J	S	θ	m	Log(L0)	Log(L1)	q-value	p-value
Anterior_nares	700106547	4888	1118	454.6	0.99645	-265.42	-87.435	355.971	0
Anterior_nares	700109467	2625	628	261.1	0.999996	-207.92	-69.758	276.32	0
Anterior_nares	700105987	1934	272	86.06	0.999997	-148.51	-81.274	134.462	0
Anterior_nares	700114706	4312	577	178.7	0.999992	-338.97	-113.445	451.041	0
Anterior_nares	700114328	1904	712	412.6	0.999902	-136.96	-45.122	183.679	0
Anterior_nares	700105681	4529	763	262.5	0.999993	-240.44	-103.761	273.363	0
Anterior_nares	700106411	4408	983	392.7	0.999992	-274.81	-85.978	377.673	0
Anterior_nares	700037356	3826	830	325.8	0.999993	-232.66	-83.953	297.419	0
Anterior_nares	700015675	9458	1745	628.4	0.999811	-456.44	-123.847	665.183	0
Anterior_nares	700016354	5358	1128	435.6	0.999995	-411.86	-96.033	631.662	0
Anterior_nares	700106489	5239	911	318.1	0.999979	-244.64	-106.997	275.29	0
Anterior_nares	700111523	5161	1142	454.2	0.999988	-288.05	-91.419	393.26	0
Anterior_nares	700015454	4622	1199	525.4	0.999995	-431.23	-77.974	706.518	0
Anterior_nares	700096284	3862	841	331	0.998883	-277.5	-84.886	385.221	0
Anterior_nares	700102923	5046	797	266	0.999985	-305.96	-111.006	389.903	0
Anterior_nares	700102260	5133	1098	427.5	0.99998	-315.3	-93.221	444.158	0
Anterior_nares	700109125	5085	1127	448.3	0.999992	-353.53	-90.99	525.085	0
Anterior_nares	700114217	3920	936	389	0.999993	-298.75	-79.461	438.579	0
Anterior_nares	700037810	3535	870	368.8	0.999982	-226.35	-75.448	301.808	0
Anterior_nares	700038593	4310	952	378	0.99999	-313.21	-86.245	453.931	0
Anterior_nares	700114611	6152	880	280.9	0.999962	-402.98	-124.616	556.722	0
Anterior_nares	700016138	17699	2030	591.7	0.999988	-675.64	-200.139	951.003	0
Anterior_nares	700103275	5895	1055	374.2	0.999995	-361.95	-109.798	504.307	0
Anterior_nares	700110605	2493	569	230.1	0.999988	-159.51	-71.137	176.742	0
Anterior_nares	700033033	1998	420	161.9	0.999987	-200.1	-68.546	263.108	0
Anterior_nares	700023174	4188	707	244	0.999935	-283.59	-100.283	366.607	0
Anterior_nares	700114803	5633	1098	406.5	0.999992	-391.6	-102.46	578.288	0
Anterior_nares	700014797	2442	897	510.8	0.999988	-172.75	-48.496	248.502	0
Anterior_nares	700114272	4177	1049	449.8	0.999993	-350.56	-78.545	544.022	0
Anterior_nares	700015082	4540	692	227	0.999994	-287.88	-109.035	357.694	0
Anterior_nares	700113652	3409	672	250.6	0.999988	-260.48	-86.703	347.546	0
Anterior_nares	700023639	1016	258	111.3	0.999798	-99.75	-48.973	101.546	0
Anterior_nares	700015007	20366	2672	822.9	0.999819	#NAME?	-193.437	Inf	0
Anterior_nares	700105881	4395	909	347.9	0.999993	-225.61	-90.512	270.204	0
Anterior_nares	700102103	9749	1149	338.4	0.999987	-354.14	-161.763	384.758	0
Anterior_nares	700114965	2141	428	160.8	0.999978	-182.4	-72.622	219.556	0
Anterior_nares	700111829	7122	1185	405.6	0.999996	-458.56	-121.438	674.237	0
Anterior_nares	700015299	4382	950	373.3	0.999995	-284.32	-87.161	394.316	0
Anterior_nares	700033744	16986	1827	520.2	0.999977	#NAME?	-204.604	Inf	0
Anterior_nares	700037190	3960	873	346.6	0.999422	-256.49	-84.473	344.037	0
Anterior_nares	700114554	5066	578	168.1	0.999977	-301.52	-129.171	344.702	0
Anterior_nares	700037089	4723	986	379.4	0.999987	-249.6	-92.093	315.008	0
Anterior_nares	700114488	5288	577	164.6	0.99988	-299	-134.685	328.63	0
Anterior_nares	700015233	5236	1372	604.6	0.999979	-335.13	-80.717	508.825	0
Anterior_nares	700114658	11850	802	194.5	0.999749	-500.6	-217.805	565.593	0
Anterior_nares	700111592	6597	883	274.3	0.999974	-325.54	-133.255	384.574	0
Anterior_nares	700114755	3104	540	188.6	0.999994	-218.98	-88.896	260.164	0
Anterior_nares	700110830	4381	1042	433.3	0.99921	-294.01	-81.549	424.916	0
Anterior_nares	700037404	2464	543	215.2	0.999989	-200.53	-71.051	258.954	0
Anterior_nares	700037031	3272	579	203.9	0.99999	-233.13	-89.565	287.125	0
Anterior_nares	700105569	3760	184	40.36	0.999587	-172.07	-134.064	76.0219	0
Anterior_nares	700024955	3024	465	153.2	0.999973	-192.29	-94.029	196.525	0
Anterior_nares	700037686	6486	647	178.6	0.99999	-372.06	-150.543	443.037	0
Anterior_nares	700037138	3632	560	184.5	0.999979	-251.22	-99.79	302.863	0
Anterior_nares	700114386	3964	811	308	0.999991	-366.11	-87.991	556.245	0
Anterior_nares	700038343	3060	728	302	0.999992	-196.65	-73.552	246.205	0
Anterior_nares	700113071	2395	743	368.8	0.999989	-180.96	-55.795	250.335	0
Anterior_nares	700024907	3761	706	256.6	0.99999	-251.82	-91.008	321.616	0
Anterior_nares	700024851	5638	873	288.9	0.999989	-394.98	-117.044	555.869	0
Anterior_nares	700024688	6763	721	203.9	0.999977	-380.56	-149.313	462.492	0
Anterior_nares	700105370	6290	876	276.4	0.99999	-327.84	-128.218	399.24	0
Anterior_nares	700024295	5775	365	86.35	0.999977	-259.51	-161.325	196.38	0
Anterior_nares	700024651	7901	574	141.9	0.999974	-323.84	-179.584	288.511	0
Anterior_nares	700024804	3404	321	86.65	0.999984	-203.68	-117.198	172.961	0
Anterior_nares	700024239	3299	345	96.74	0.999984	-217.84	-112.535	210.608	0
Anterior_nares	700105263	2494	522	201.1	0.999993	-198.74	-74.316	248.855	0
Anterior_nares	700024592	8437	888	251.3	0.999763	-423.23	-162.764	520.939	0
Anterior_nares	700024544	1647	560	298.7	0.999981	-162.94	-45.728	234.417	0
Anterior_nares	700024407	4139	367	97.21	0.999956	-224.52	-129.866	189.299	0
Anterior_nares	700023972	3134	503	169.2	0.999995	-224.98	-93.057	263.856	0
Anterior_nares	700106805	6950	1112	373.7	0.999993	-340.65	-123.262	434.768	0
Anterior_nares	700023877	6243	868	273.4	0.999898	-358.71	-129.373	458.676	0
Anterior_nares	700037538	5996	908	297	0.999979	-301.78	-121.07	361.41	0
Anterior_nares	700024085	8952	1037	302.9	0.999991	-399.43	-159.333	480.201	0
Anterior_nares	700024497	12074	1415	415.6	0.999991	-635.6	-174.589	922.029	0
Anterior_nares	700023924	8040	838	235.3	0.999975	-361.38	-159.739	403.281	0
Anterior_nares	700023452	4729	858	306.3	0.999991	-257.08	-101.009	312.152	0
Anterior_nares	700103445	3101	591	216	0.99999	-179.31	-85.806	187.011	0
Anterior_nares	700023556	4378	715	242.1	0.999991	-289.79	-104.351	370.883	0
Anterior_nares	700114120	5638	897	300.5	0.99999	-318.03	-116.013	404.038	0
Anterior_nares	700023242	5748	731	221.7	0.999994	-319.91	-128.799	382.223	0
Anterior_nares	700103668	5690	223	46.24	0.999954	-186.35	-166.371	39.9633	2.588e-10
Anterior_nares	700023395	519	90	31.22	0.999977	-61	-42.704	36.6017	1.449e-09
Anterior_nares	700023074	6185	918	297.6	0.99999	-392.14	-123.771	536.743	0
Anterior_nares	700038010	12451	1419	413.1	0.999976	-612.24	-180.264	863.944	0
Anterior_nares	700021682	8352	1094	335.9	0.999991	-391.03	-145.29	491.471	0
Anterior_nares	700105833	3835	519	161.7	0.999995	-244.14	-107.984	272.308	0
Anterior_nares	700038498	3902	514	158	0.999979	-250.84	-110.654	280.364	0
Anterior_nares	700024448	4804	1148	477.8	0.999976	-305.5	-84.374	442.252	0
Anterior_nares	700114015	5447	782	250.1	0.99999	-264.86	-120.576	288.568	0
Anterior_nares	700106061	2209	164	40.73	0.999926	-114.85	-99.693	30.3059	3.69e-08
Anterior_nares	700106118	8940	411	89.05	0.999855	-254	-207.602	92.7886	0
Anterior_nares	700111044	5510	1101	413.6	0.999993	-324.58	-100.457	448.255	0
Anterior_nares	700114860	4198	555	171.4	0.999974	-249.2	-114.469	269.452	0
Anterior_nares	700110371	1978	571	269	0.999988	-191.46	-55.606	271.711	0
Anterior_nares	700105149	4687	674	215.4	0.999989	-244.3	-114.68	259.232	0
Anterior_nares	700110719	4132	803	297.3	0.999992	-297.77	-92.134	411.275	0
Anterior_nares	700111457	4766	995	382.1	0.999993	-388.19	-93.502	589.371	0
Anterior_nares	700109401	2754	465	160	0.999993	-203.17	-86.654	233.031	0
Anterior_nares	700038955	4103	818	306.7	0.999991	-245.39	-90.446	309.888	0
Anterior_nares	700110662	1713	491	229.6	0.999995	-181.56	-53.258	256.608	0
Anterior_nares	700114167	3584	458	139.3	0.99996	-280.7	-108.566	344.259	0
Anterior_nares	700106338	3859	547	174.2	0.999879	-218.08	-106.18	223.807	0
Anterior_nares	700110173	4718	471	130.2	0.999851	-348.78	-131.763	434.027	0
Anterior_nares	700099460	2840	697	294.7	0.999992	-190.81	-69.633	242.356	0
Anterior_nares	700110239	3378	778	316.5	0.999877	-298.54	-77.73	441.61	0
Anterior_nares	700110005	2477	531	207.1	0.999995	-183.98	-72.99	221.982	0
Anterior_nares	700096065	4287	1041	437.2	0.999997	-272.1	-80.604	382.996	0
Anterior_nares	700095974	3635	754	289.1	0.999483	-223.17	-85.128	276.089	0
Anterior_nares	700096586	3556	343	93.36	0.999984	-212.01	-118.859	186.3	0
Anterior_nares	700033148	14135	1939	608.3	0.999988	-696.24	-168.801	1054.88	0
Anterior_nares	700033490	18363	582	114.6	0.999958	-560.68	-303.079	515.21	0
Anterior_nares	700101656	3240	462	147.2	0.999995	-241.11	-98.29	285.637	0
Anterior_nares	700016920	2144	452	174.7	0.99999	-146.28	-69.72	153.112	0
Anterior_nares	700102603	4456	617	193.9	0.999992	-381.33	-114.365	533.937	0
Anterior_nares	700016662	17028	2452	784.9	0.999818	-722.01	-173.991	1096.04	0
Anterior_nares	700016313	7491	1716	695.9	0.999995	-485.53	-99.033	772.995	0
Anterior_nares	700015756	4875	1073	425	0.999993	-376.42	-90.309	572.214	0
Anterior_nares	700016050	18698	2024	576.5	0.999987	-630.58	-210.784	839.601	0
Anterior_nares	700016140	2738	1008	576	0.999996	-171.08	-50.203	241.749	0
Anterior_nares	700100245	4271	709	242.4	0.99998	-315.41	-102.121	426.572	0
Anterior_nares	700015167	9051	1196	369.3	0.999983	-524.63	-149.044	751.177	0
Anterior_nares	700098285	1709	511	246.7	0.99998	-160.08	-52.083	215.984	0
Anterior_nares	700014923	1442	90	21.11	0.999991	-94.49	-80.047	28.8866	7.674e-08
Anterior_nares	700098377	1436	207	66.19	0.999993	-127.57	-71.386	112.377	0
Anterior_nares	700014767	2723	88	17.24	0.999842	-109.24	-107.211	4.0517	0.04413
Anterior_nares	700099608	3959	868	343.4	0.999992	-224.07	-84.12	279.894	0
Anterior_nares	700095428	5978	958	321.6	0.99998	-315.6	-117.213	396.779	0
Anterior_nares	700014527	4608	961	369.4	0.99999	-306.78	-93.102	427.365	0
Anterior_nares	700095371	2528	503	188.2	0.99999	-193.76	-77.179	233.152	0
Anterior_nares	700014445	3654	604	205.7	0.999992	-353.55	-97.663	511.779	0
[truncated: 2,723 more rows]

## Sheet: Table S4
Table S4: The full results of the neutral theory testing with V3-V5 region data using Etienne sampling formula
[truncated: 4,583 more rows]
